# Supplementary material for: Single-cell RNA profiling of Plasmodium vivax-infected hepatocytes reveals parasite- and host- specific transcriptomic signatures and therapeutic targets
Source: Front Cell Infect Microbiol. 2022 Aug 25;12:986314. doi: 10.3389/fcimb.2022.986314 (PMC9453201; doi:10.3389/fcimb.2022.986314)
Supplement: Supplementary Table 1 — Summary statistics and cell and gene filtering metrics for each single-cell RNA library. [file Table_1.xlsx]

## Sheet: A
Table S1A. Parasite growth area related to high-content imaging analysis.
Area	Replicate	Day
32.6	Rep1	D5
92.3	Rep1	D5
35.3	Rep1	D5
32.6	Rep1	D5
38	Rep1	D5
40.7	Rep1	D5
29.9	Rep1	D5
27.2	Rep1	D5
117	Rep1	D5
32.6	Rep1	D5
32.6	Rep1	D5
40.7	Rep1	D5
24.4	Rep1	D5
38	Rep1	D5
29.9	Rep1	D5
160	Rep1	D5
32.6	Rep1	D5
128	Rep1	D5
59.7	Rep1	D5
38	Rep1	D5
27.2	Rep1	D5
171	Rep1	D5
179	Rep1	D5
40.7	Rep1	D5
130	Rep1	D5
32.6	Rep1	D5
38	Rep1	D5
29.9	Rep1	D5
27.2	Rep1	D5
40.7	Rep1	D5
27.2	Rep1	D5
97.8	Rep1	D5
122	Rep1	D5
43.5	Rep1	D5
32.6	Rep1	D5
100	Rep1	D5
27.2	Rep1	D5
103	Rep1	D5
46.2	Rep1	D5
29.9	Rep1	D5
24.4	Rep1	D5
35.3	Rep1	D5
89.6	Rep1	D5
65.2	Rep1	D5
40.7	Rep1	D5
70.6	Rep1	D5
32.6	Rep1	D5
38	Rep1	D5
48.9	Rep1	D5
40.7	Rep1	D5
35.3	Rep1	D5
40.7	Rep1	D5
29.9	Rep1	D5
48.9	Rep1	D5
38	Rep1	D5
76	Rep1	D5
38	Rep1	D5
122	Rep1	D5
35.3	Rep1	D5
40.7	Rep1	D5
190	Rep1	D5
51.6	Rep1	D5
277	Rep1	D5
35.3	Rep1	D5
147	Rep1	D5
136	Rep1	D5
111	Rep1	D5
35.3	Rep1	D5
35.3	Rep1	D5
32.6	Rep1	D5
35.3	Rep1	D5
35.3	Rep1	D5
40.7	Rep1	D5
166	Rep1	D5
67.9	Rep1	D5
35.3	Rep1	D5
35.3	Rep1	D5
84.2	Rep1	D5
29.9	Rep1	D5
35.3	Rep1	D5
24.4	Rep1	D5
29.9	Rep1	D5
40.7	Rep1	D5
38	Rep1	D5
51.6	Rep1	D5
29.9	Rep1	D5
24.4	Rep1	D5
117	Rep1	D5
27.2	Rep1	D5
40.7	Rep1	D5
149	Rep1	D5
179	Rep1	D5
236	Rep1	D5
29.9	Rep1	D5
231	Rep1	D5
144	Rep1	D5
86.9	Rep1	D5
48.9	Rep1	D5
40.7	Rep1	D5
106	Rep1	D5
32.6	Rep1	D5
35.3	Rep1	D5
179	Rep1	D5
32.6	Rep1	D5
29.9	Rep1	D5
29.9	Rep1	D5
35.3	Rep1	D5
40.7	Rep1	D5
38	Rep1	D5
27.2	Rep1	D5
46.2	Rep1	D5
32.6	Rep1	D5
24.4	Rep1	D5
24.4	Rep1	D5
35.3	Rep1	D5
166	Rep1	D5
35.3	Rep1	D5
43.5	Rep1	D5
40.7	Rep1	D5
32.6	Rep1	D5
40.7	Rep1	D5
81.5	Rep1	D5
32.6	Rep1	D5
29.9	Rep1	D5
35.3	Rep1	D5
29.9	Rep1	D5
38	Rep1	D5
38	Rep1	D5
32.6	Rep1	D5
40.7	Rep1	D5
35.3	Rep1	D5
48.9	Rep1	D5
54.3	Rep1	D5
43.5	Rep1	D5
51.6	Rep1	D5
29.9	Rep1	D5
54.3	Rep1	D5
40.7	Rep1	D5
38	Rep1	D5
92.3	Rep1	D5
185	Rep1	D5
106	Rep1	D5
106	Rep1	D5
27.2	Rep1	D5
29.9	Rep1	D5
46.2	Rep1	D5
35.3	Rep1	D5
35.3	Rep1	D5
43.5	Rep1	D5
139	Rep1	D5
38	Rep1	D5
43.5	Rep1	D5
43.5	Rep1	D5
48.9	Rep1	D5
40.7	Rep1	D5
29.9	Rep1	D5
29.9	Rep1	D5
182	Rep1	D5
29.9	Rep1	D5
212	Rep1	D5
35.3	Rep1	D5
40.7	Rep1	D5
40.7	Rep1	D5
35.3	Rep1	D5
29.9	Rep1	D5
32.6	Rep1	D5
38	Rep1	D5
38	Rep1	D5
158	Rep1	D5
152	Rep1	D5
40.7	Rep1	D5
65.2	Rep1	D5
38	Rep1	D5
29.9	Rep1	D5
114	Rep1	D5
38	Rep1	D5
35.3	Rep1	D5
40.7	Rep1	D5
32.6	Rep1	D5
35.3	Rep1	D5
32.6	Rep1	D5
29.9	Rep1	D5
35.3	Rep1	D5
40.7	Rep1	D5
38	Rep1	D5
27.2	Rep1	D5
32.6	Rep1	D5
40.7	Rep1	D5
81.5	Rep1	D5
35.3	Rep1	D5
27.2	Rep1	D5
92.3	Rep1	D5
166	Rep1	D5
119	Rep1	D5
35.3	Rep1	D5
67.9	Rep1	D5
89.6	Rep1	D5
32.6	Rep1	D5
32.6	Rep1	D5
144	Rep1	D5
38	Rep1	D5
35.3	Rep1	D5
190	Rep1	D5
43.5	Rep1	D5
40.7	Rep1	D5
35.3	Rep1	D5
147	Rep1	D5
43.5	Rep1	D5
46.2	Rep1	D5
43.5	Rep1	D5
38	Rep1	D5
133	Rep1	D5
38	Rep1	D5
141	Rep1	D5
29.9	Rep1	D5
35.3	Rep1	D5
32.6	Rep1	D5
160	Rep1	D5
40.7	Rep1	D5
29.9	Rep1	D5
48.9	Rep1	D5
109	Rep1	D5
32.6	Rep1	D5
35.3	Rep1	D5
59.7	Rep1	D5
32.6	Rep1	D5
38	Rep1	D5
24.4	Rep1	D5
35.3	Rep1	D5
141	Rep1	D5
40.7	Rep1	D5
35.3	Rep1	D5
35.3	Rep1	D5
43.5	Rep1	D5
32.6	Rep1	D5
24.4	Rep1	D5
163	Rep1	D5
43.5	Rep1	D5
35.3	Rep1	D5
51.6	Rep1	D5
38	Rep1	D5
48.9	Rep1	D5
27.2	Rep1	D5
48.9	Rep1	D5
35.3	Rep1	D5
35.3	Rep1	D5
38	Rep1	D5
89.6	Rep1	D5
35.3	Rep1	D5
32.6	Rep1	D5
35.3	Rep1	D5
38	Rep1	D5
32.6	Rep1	D5
35.3	Rep1	D5
40.7	Rep1	D5
114	Rep1	D5
38	Rep1	D5
38	Rep1	D5
46.2	Rep1	D5
35.3	Rep1	D5
185	Rep1	D5
89.6	Rep1	D5
38	Rep1	D5
65.2	Rep1	D5
168	Rep1	D5
57	Rep1	D5
81.5	Rep1	D5
133	Rep1	D5
32.6	Rep1	D5
38	Rep1	D5
35.3	Rep1	D5
35.3	Rep1	D5
38	Rep1	D5
40.7	Rep1	D5
35.3	Rep1	D5
38	Rep1	D5
38	Rep1	D5
24.4	Rep1	D5
29.9	Rep1	D5
40.7	Rep1	D5
32.6	Rep1	D5
158	Rep1	D5
46.2	Rep1	D5
43.5	Rep1	D5
166	Rep1	D5
29.9	Rep1	D5
43.5	Rep1	D5
43.5	Rep1	D5
179	Rep1	D5
35.3	Rep1	D5
149	Rep1	D5
27.2	Rep1	D5
43.5	Rep1	D5
35.3	Rep1	D5
40.7	Rep1	D5
38	Rep1	D5
32.6	Rep1	D5
35.3	Rep1	D5
35.3	Rep1	D5
40.7	Rep1	D5
46.2	Rep1	D5
111	Rep1	D5
38	Rep1	D5
38	Rep1	D5
51.6	Rep1	D5
40.7	Rep1	D5
48.9	Rep1	D5
38	Rep1	D5
40.7	Rep1	D5
40.7	Rep1	D5
95.1	Rep1	D5
46.2	Rep1	D5
201	Rep1	D5
38	Rep1	D5
59.7	Rep1	D5
152	Rep1	D5
40.7	Rep1	D5
51.6	Rep1	D5
51.6	Rep1	D5
40.7	Rep1	D5
97.8	Rep1	D5
43.5	Rep1	D5
38	Rep1	D5
35.3	Rep1	D5
119	Rep1	D5
35.3	Rep1	D5
43.5	Rep1	D5
133	Rep1	D5
38	Rep1	D5
35.3	Rep1	D5
117	Rep1	D5
35.3	Rep1	D5
35.3	Rep1	D5
38	Rep1	D5
78.8	Rep1	D5
95.1	Rep1	D5
43.5	Rep1	D5
38	Rep1	D5
40.7	Rep1	D5
48.9	Rep1	D5
29.9	Rep1	D5
128	Rep1	D5
38	Rep1	D5
160	Rep1	D5
35.3	Rep1	D5
29.9	Rep1	D5
27.2	Rep1	D5
209	Rep1	D5
212	Rep1	D5
166	Rep1	D5
43.5	Rep1	D5
35.3	Rep1	D5
149	Rep1	D5
27.2	Rep1	D5
89.6	Rep1	D5
38	Rep1	D5
32.6	Rep1	D5
193	Rep1	D5
27.2	Rep1	D5
40.7	Rep1	D5
32.6	Rep1	D5
73.3	Rep1	D5
24.4	Rep1	D5
35.3	Rep1	D5
29.9	Rep1	D5
128	Rep1	D5
100	Rep1	D5
40.7	Rep1	D5
40.7	Rep1	D5
97.8	Rep1	D5
38	Rep1	D5
43.5	Rep1	D5
29.9	Rep1	D5
32.6	Rep1	D5
32.6	Rep1	D5
59.7	Rep1	D5
32.6	Rep1	D5
46.2	Rep1	D5
48.9	Rep1	D5
117	Rep1	D5
27.2	Rep1	D5
253	Rep1	D5
152	Rep1	D5
32.6	Rep1	D5
29.9	Rep1	D5
40.7	Rep1	D5
32.6	Rep1	D5
109	Rep1	D5
149	Rep1	D5
35.3	Rep1	D5
46.2	Rep1	D5
54.3	Rep1	D5
40.7	Rep1	D5
38	Rep1	D5
32.6	Rep1	D5
168	Rep1	D5
32.6	Rep1	D5
48.9	Rep1	D5
40.7	Rep1	D5
35.3	Rep1	D5
40.7	Rep1	D5
35.3	Rep1	D5
32.6	Rep1	D5
125	Rep1	D5
144	Rep1	D5
35.3	Rep1	D5
84.2	Rep1	D5
40.7	Rep1	D5
32.6	Rep1	D5
29.9	Rep1	D5
38	Rep1	D5
57	Rep1	D5
48.9	Rep1	D5
40.7	Rep1	D5
86.9	Rep1	D5
92.3	Rep1	D5
70.6	Rep1	D5
54.3	Rep1	D5
136	Rep1	D5
38	Rep1	D5
35.3	Rep1	D5
35.3	Rep1	D5
40.7	Rep1	D5
32.6	Rep1	D5
190	Rep1	D5
152	Rep1	D5
122	Rep1	D5
27.2	Rep1	D5
136	Rep1	D5
38	Rep1	D5
38	Rep1	D5
109	Rep1	D5
35.3	Rep1	D5
35.3	Rep1	D5
43.5	Rep1	D5
38	Rep1	D5
70.6	Rep1	D5
76	Rep1	D5
43.5	Rep1	D5
46.2	Rep1	D5
38	Rep1	D5
32.6	Rep1	D5
46.2	Rep1	D5
212	Rep1	D5
38	Rep1	D5
40.7	Rep1	D5
35.3	Rep1	D5
35.3	Rep1	D5
158	Rep1	D5
133	Rep1	D5
38	Rep1	D5
144	Rep1	D5
46.2	Rep1	D5
35.3	Rep1	D5
46.2	Rep1	D5
43.5	Rep1	D5
29.9	Rep1	D5
24.4	Rep1	D5
51.6	Rep1	D5
57	Rep1	D5
27.2	Rep1	D5
40.7	Rep1	D5
38	Rep1	D5
35.3	Rep1	D5
35.3	Rep1	D5
103	Rep1	D5
32.6	Rep1	D5
35.3	Rep1	D5
43.5	Rep1	D5
70.6	Rep1	D5
43.5	Rep1	D5
73.3	Rep1	D5
40.7	Rep1	D5
57	Rep1	D5
86.9	Rep1	D5
38	Rep1	D5
43.5	Rep1	D5
81.5	Rep1	D5
32.6	Rep1	D5
46.2	Rep1	D5
38	Rep1	D5
59.7	Rep1	D5
27.2	Rep1	D5
29.9	Rep1	D5
29.9	Rep1	D5
35.3	Rep1	D5
46.2	Rep1	D5
100	Rep1	D5
32.6	Rep1	D5
40.7	Rep1	D5
174	Rep1	D5
117	Rep1	D5
40.7	Rep1	D5
38	Rep1	D5
48.9	Rep1	D5
29.9	Rep1	D5
40.7	Rep1	D5
38	Rep1	D5
29.9	Rep1	D5
24.4	Rep1	D5
32.6	Rep1	D5
163	Rep1	D5
46.2	Rep1	D5
43.5	Rep1	D5
43.5	Rep1	D5
40.7	Rep1	D5
43.5	Rep1	D5
43.5	Rep1	D5
168	Rep1	D5
43.5	Rep1	D5
59.7	Rep1	D5
40.7	Rep1	D5
38	Rep1	D5
43.5	Rep1	D5
89.6	Rep1	D5
35.3	Rep1	D5
35.3	Rep1	D5
43.5	Rep1	D5
46.2	Rep1	D5
38	Rep1	D5
38	Rep1	D5
48.9	Rep1	D5
106	Rep1	D5
166	Rep1	D5
43.5	Rep1	D5
38	Rep1	D5
89.6	Rep1	D5
225	Rep1	D5
185	Rep1	D5
209	Rep1	D5
54.3	Rep1	D5
35.3	Rep1	D5
38	Rep1	D5
35.3	Rep1	D5
239	Rep1	D5
48.9	Rep1	D5
38	Rep1	D5
32.6	Rep1	D5
38	Rep1	D5
35.3	Rep1	D5
27.2	Rep1	D5
32.6	Rep1	D5
35.3	Rep1	D5
46.2	Rep1	D5
65.2	Rep1	D5
247	Rep1	D5
29.9	Rep1	D5
103	Rep1	D5
81.5	Rep1	D5
242	Rep1	D5
84.2	Rep1	D5
160	Rep1	D5
40.7	Rep1	D5
51.6	Rep1	D5
51.6	Rep1	D5
67.9	Rep1	D5
35.3	Rep1	D5
35.3	Rep1	D5
32.6	Rep1	D5
38	Rep1	D5
35.3	Rep1	D5
35.3	Rep1	D5
106	Rep1	D5
86.9	Rep1	D5
38	Rep1	D5
43.5	Rep1	D5
38	Rep1	D5
304	Rep1	D5
43.5	Rep1	D5
43.5	Rep1	D5
35.3	Rep1	D5
35.3	Rep1	D5
48.9	Rep1	D5
185	Rep1	D5
155	Rep1	D5
155	Rep1	D5
255	Rep1	D5
43.5	Rep1	D5
166	Rep1	D5
35.3	Rep1	D5
40.7	Rep1	D5
141	Rep1	D5
78.8	Rep1	D5
43.5	Rep1	D5
35.3	Rep1	D5
48.9	Rep1	D5
38	Rep1	D5
46.2	Rep1	D5
185	Rep1	D5
38	Rep1	D5
40.7	Rep1	D5
35.3	Rep1	D5
38	Rep1	D5
38	Rep1	D5
40.7	Rep1	D5
46.2	Rep1	D5
59.7	Rep1	D5
32.6	Rep1	D5
139	Rep1	D5
114	Rep1	D5
38	Rep1	D5
46.2	Rep1	D5
81.5	Rep1	D5
51.6	Rep1	D5
109	Rep1	D5
73.3	Rep1	D5
155	Rep1	D5
109	Rep1	D5
48.9	Rep1	D5
46.2	Rep1	D5
144	Rep1	D5
35.3	Rep1	D5
38	Rep1	D5
38	Rep1	D5
38	Rep1	D5
46.2	Rep1	D5
35.3	Rep1	D5
130	Rep1	D5
40.7	Rep1	D5
128	Rep1	D5
51.6	Rep1	D5
48.9	Rep1	D5
171	Rep1	D5
35.3	Rep1	D5
242	Rep1	D5
100	Rep1	D5
38	Rep1	D5
35.3	Rep1	D5
40.7	Rep1	D5
76	Rep1	D5
78.8	Rep1	D5
190	Rep1	D5
38	Rep1	D5
27.2	Rep1	D5
179	Rep1	D5
84.2	Rep1	D5
158	Rep1	D5
40.7	Rep1	D5
35.3	Rep1	D5
43.5	Rep1	D5
35.3	Rep1	D5
128	Rep1	D5
43.5	Rep1	D5
38	Rep1	D5
43.5	Rep1	D5
24.4	Rep1	D5
38	Rep1	D5
38	Rep1	D5
48.9	Rep1	D5
32.6	Rep1	D5
35.3	Rep1	D5
48.9	Rep1	D5
206	Rep1	D5
40.7	Rep1	D5
40.7	Rep1	D5
35.3	Rep1	D5
95.1	Rep1	D5
38	Rep1	D5
35.3	Rep1	D5
43.5	Rep1	D5
46.2	Rep1	D5
40.7	Rep1	D5
40.7	Rep1	D5
35.3	Rep1	D5
38	Rep1	D5
40.7	Rep1	D5
27.2	Rep1	D5
141	Rep1	D5
43.5	Rep1	D5
35.3	Rep1	D5
78.8	Rep1	D5
38	Rep1	D5
109	Rep1	D5
35.3	Rep1	D5
35.3	Rep1	D5
38	Rep1	D5
51.6	Rep1	D5
48.9	Rep1	D5
43.5	Rep1	D5
122	Rep1	D5
35.3	Rep1	D5
40.7	Rep1	D5
38	Rep1	D5
32.6	Rep1	D5
38	Rep1	D5
43.5	Rep1	D5
40.7	Rep1	D5
46.2	Rep1	D5
27.2	Rep1	D5
38	Rep1	D5
46.2	Rep1	D5
182	Rep1	D5
133	Rep1	D5
27.2	Rep1	D5
40.7	Rep1	D5
111	Rep1	D5
46.2	Rep1	D5
32.6	Rep1	D5
43.5	Rep1	D5
40.7	Rep1	D5
35.3	Rep1	D5
46.2	Rep1	D5
43.5	Rep1	D5
38	Rep1	D5
103	Rep1	D5
35.3	Rep1	D5
29.9	Rep1	D5
40.7	Rep1	D5
43.5	Rep1	D5
32.6	Rep1	D5
163	Rep1	D5
70.6	Rep1	D5
38	Rep1	D5
125	Rep1	D5
100	Rep1	D5
35.3	Rep1	D5
35.3	Rep1	D5
43.5	Rep1	D5
139	Rep1	D5
119	Rep1	D5
35.3	Rep1	D5
32.6	Rep1	D5
217	Rep1	D5
106	Rep1	D5
171	Rep1	D5
32.6	Rep1	D5
35.3	Rep1	D5
57	Rep1	D5
89.6	Rep1	D5
40.7	Rep1	D5
40.7	Rep1	D5
32.6	Rep1	D5
46.2	Rep1	D5
43.5	Rep1	D5
43.5	Rep1	D5
27.2	Rep1	D5
144	Rep1	D5
38	Rep1	D5
38	Rep1	D5
106	Rep1	D5
29.9	Rep1	D5
62.5	Rep1	D5
43.5	Rep1	D5
160	Rep1	D5
43.5	Rep1	D5
35.3	Rep1	D5
209	Rep1	D5
59.7	Rep1	D5
40.7	Rep1	D5
100	Rep1	D5
40.7	Rep1	D5
141	Rep1	D5
46.2	Rep1	D5
122	Rep1	D5
38	Rep1	D5
40.7	Rep1	D5
46.2	Rep1	D5
29.9	Rep1	D5
40.7	Rep1	D5
32.6	Rep1	D5
65.2	Rep1	D5
152	Rep1	D5
111	Rep1	D5
38	Rep1	D5
35.3	Rep1	D5
223	Rep1	D5
51.6	Rep1	D5
35.3	Rep1	D5
187	Rep1	D5
48.9	Rep1	D5
244	Rep1	D5
40.7	Rep1	D5
206	Rep1	D5
46.2	Rep1	D5
29.9	Rep1	D5
43.5	Rep1	D5
40.7	Rep1	D5
59.7	Rep1	D5
35.3	Rep1	D5
38	Rep1	D5
54.3	Rep1	D5
160	Rep1	D5
133	Rep1	D5
40.7	Rep1	D5
38	Rep1	D5
38	Rep1	D5
32.6	Rep1	D5
111	Rep1	D5
38	Rep1	D5
38	Rep1	D5
38	Rep1	D5
32.6	Rep1	D5
35.3	Rep1	D5
59.7	Rep1	D5
198	Rep1	D5
29.9	Rep1	D5
38	Rep1	D5
43.5	Rep1	D5
32.6	Rep1	D5
78.8	Rep1	D5
38	Rep1	D5
106	Rep1	D5
43.5	Rep1	D5
40.7	Rep1	D5
174	Rep1	D5
38	Rep1	D5
38	Rep1	D5
106	Rep1	D5
125	Rep1	D5
35.3	Rep1	D5
35.3	Rep1	D5
35.3	Rep1	D5
35.3	Rep1	D5
40.7	Rep1	D5
38	Rep1	D5
43.5	Rep1	D5
40.7	Rep1	D5
38	Rep1	D5
46.2	Rep1	D5
119	Rep1	D5
51.6	Rep1	D5
130	Rep1	D5
136	Rep1	D5
40.7	Rep1	D5
29.9	Rep1	D5
51.6	Rep1	D5
46.2	Rep1	D5
32.6	Rep1	D5
40.7	Rep1	D5
43.5	Rep1	D5
38	Rep1	D5
35.3	Rep1	D5
38	Rep1	D5
35.3	Rep1	D5
35.3	Rep1	D5
38	Rep1	D5
38	Rep1	D5
46.2	Rep1	D5
38	Rep1	D5
27.2	Rep1	D5
67.9	Rep1	D5
27.2	Rep1	D5
35.3	Rep1	D5
38	Rep1	D5
35.3	Rep1	D5
149	Rep1	D5
141	Rep1	D5
38	Rep1	D5
40.7	Rep1	D5
43.5	Rep1	D5
38	Rep1	D5
38	Rep1	D5
43.5	Rep1	D5
43.5	Rep1	D5
43.5	Rep1	D5
89.6	Rep1	D5
73.3	Rep1	D5
29.9	Rep1	D5
29.9	Rep1	D5
24.4	Rep1	D5
51.6	Rep1	D5
40.7	Rep1	D5
32.6	Rep1	D5
35.3	Rep1	D5
38	Rep1	D5
35.3	Rep1	D5
179	Rep1	D5
133	Rep1	D5
35.3	Rep1	D5
24.4	Rep1	D5
86.9	Rep1	D5
35.3	Rep1	D5
35.3	Rep1	D5
27.2	Rep1	D5
100	Rep1	D5
40.7	Rep1	D5
111	Rep1	D5
35.3	Rep1	D5
29.9	Rep1	D5
32.6	Rep1	D5
29.9	Rep1	D5
40.7	Rep1	D5
40.7	Rep1	D5
38	Rep1	D5
225	Rep1	D5
163	Rep1	D5
32.6	Rep1	D5
46.2	Rep1	D5
46.2	Rep1	D5
65.2	Rep1	D5
242	Rep1	D5
76	Rep1	D5
43.5	Rep1	D5
57	Rep1	D5
187	Rep1	D5
54.3	Rep1	D5
38	Rep1	D5
43.5	Rep1	D5
32.6	Rep1	D5
185	Rep1	D5
35.3	Rep1	D5
40.7	Rep1	D5
163	Rep1	D5
139	Rep1	D5
147	Rep1	D5
43.5	Rep1	D5
43.5	Rep1	D5
35.3	Rep1	D5
46.2	Rep1	D5
38	Rep1	D5
158	Rep1	D5
32.6	Rep1	D5
43.5	Rep1	D5
35.3	Rep1	D5
89.6	Rep1	D5
38	Rep1	D5
46.2	Rep1	D5
144	Rep1	D5
32.6	Rep1	D5
24.4	Rep1	D5
182	Rep1	D5
179	Rep1	D5
38	Rep1	D5
29.9	Rep1	D5
48.9	Rep1	D5
38	Rep1	D5
35.3	Rep1	D5
35.3	Rep1	D5
141	Rep1	D5
35.3	Rep1	D5
62.5	Rep1	D5
38	Rep1	D5
32.6	Rep1	D5
40.7	Rep1	D5
40.7	Rep1	D5
38	Rep1	D5
261	Rep1	D5
38	Rep1	D5
128	Rep1	D5
29.9	Rep1	D5
40.7	Rep1	D5
38	Rep1	D5
166	Rep1	D5
40.7	Rep1	D5
32.6	Rep1	D5
43.5	Rep1	D5
38	Rep1	D5
38	Rep1	D5
35.3	Rep1	D5
62.5	Rep1	D5
29.9	Rep1	D5
38	Rep1	D5
35.3	Rep1	D5
51.6	Rep1	D5
48.9	Rep1	D5
130	Rep1	D5
40.7	Rep1	D5
215	Rep1	D5
40.7	Rep1	D5
54.3	Rep1	D5
32.6	Rep1	D5
160	Rep1	D5
43.4	Rep1	D5
51.6	Rep1	D5
128	Rep1	D5
138	Rep1	D5
141	Rep1	D5
48.9	Rep1	D5
29.9	Rep1	D5
133	Rep1	D5
46.2	Rep1	D5
138	Rep1	D5
128	Rep1	D5
128	Rep1	D5
166	Rep1	D5
48.9	Rep1	D5
38	Rep1	D5
35.3	Rep1	D5
40.7	Rep1	D5
43.4	Rep1	D5
111	Rep1	D5
32.6	Rep1	D5
35.3	Rep1	D5
38	Rep1	D5
46.2	Rep1	D5
43.4	Rep1	D5
38	Rep1	D5
38	Rep1	D5
43.4	Rep1	D5
280	Rep1	D5
48.9	Rep1	D5
70.6	Rep1	D5
38	Rep1	D5
40.7	Rep1	D5
38	Rep1	D5
59.7	Rep1	D5
40.7	Rep1	D5
437	Rep1	D5
46.2	Rep1	D5
48.9	Rep1	D5
67.9	Rep1	D5
40.7	Rep1	D5
217	Rep1	D5
38	Rep1	D5
38	Rep1	D5
155	Rep1	D5
62.5	Rep1	D5
106	Rep1	D5
97.8	Rep1	D5
54.3	Rep1	D5
155	Rep1	D5
157	Rep1	D5
76	Rep1	D5
35.3	Rep1	D5
35.3	Rep1	D5
86.9	Rep1	D5
35.3	Rep1	D5
46.2	Rep1	D5
149	Rep1	D5
128	Rep1	D5
43.4	Rep1	D5
43.4	Rep1	D5
38	Rep1	D5
125	Rep1	D5
46.2	Rep1	D5
40.7	Rep1	D5
54.3	Rep1	D5
78.7	Rep1	D5
155	Rep1	D5
40.7	Rep1	D5
38	Rep1	D5
57	Rep1	D5
242	Rep1	D5
48.9	Rep1	D5
59.7	Rep1	D5
51.6	Rep1	D5
38	Rep1	D5
57	Rep1	D5
51.6	Rep1	D5
48.9	Rep1	D5
57	Rep1	D5
43.4	Rep1	D5
125	Rep1	D5
40.7	Rep1	D5
46.2	Rep1	D5
32.6	Rep1	D5
62.5	Rep1	D5
27.2	Rep1	D5
43.4	Rep1	D5
35.3	Rep1	D5
111	Rep1	D5
35.3	Rep1	D5
32.6	Rep1	D5
38	Rep1	D5
35.3	Rep1	D5
35.3	Rep1	D5
46.2	Rep1	D5
40.7	Rep1	D5
100	Rep1	D5
166	Rep1	D5
35.3	Rep1	D5
40.7	Rep1	D5
65.2	Rep1	D5
46.2	Rep1	D5
40.7	Rep1	D5
67.9	Rep1	D5
296	Rep1	D5
43.4	Rep1	D5
40.7	Rep1	D5
114	Rep1	D5
147	Rep1	D5
27.2	Rep1	D5
40.7	Rep1	D5
32.6	Rep1	D5
40.7	Rep1	D5
51.6	Rep1	D5
35.3	Rep1	D5
103	Rep1	D5
51.6	Rep1	D5
51.6	Rep1	D5
40.7	Rep1	D5
38	Rep1	D5
89.6	Rep1	D5
46.2	Rep1	D5
43.4	Rep1	D5
78.7	Rep1	D5
43.4	Rep1	D5
57	Rep1	D5
46.2	Rep1	D5
174	Rep1	D5
48.9	Rep1	D5
334	Rep1	D5
48.9	Rep1	D5
196	Rep1	D5
38	Rep1	D5
43.4	Rep1	D5
62.5	Rep1	D5
119	Rep1	D5
43.4	Rep1	D5
43.4	Rep1	D5
40.7	Rep1	D5
38	Rep1	D5
40.7	Rep1	D5
29.9	Rep1	D5
32.6	Rep1	D5
57	Rep1	D5
43.4	Rep1	D5
95	Rep1	D5
70.6	Rep1	D5
59.7	Rep1	D5
43.4	Rep1	D5
78.7	Rep1	D5
217	Rep1	D5
46.2	Rep1	D5
46.2	Rep1	D5
163	Rep1	D5
24.4	Rep1	D5
182	Rep1	D5
138	Rep1	D5
114	Rep1	D5
54.3	Rep1	D5
136	Rep1	D5
40.7	Rep1	D5
125	Rep1	D5
57	Rep1	D5
38	Rep1	D5
40.7	Rep1	D5
32.6	Rep1	D5
40.7	Rep1	D5
43.4	Rep1	D5
59.7	Rep1	D5
166	Rep1	D5
32.6	Rep1	D5
51.6	Rep1	D5
35.3	Rep1	D5
35.3	Rep1	D5
40.7	Rep1	D5
43.4	Rep1	D5
73.3	Rep1	D5
117	Rep1	D5
133	Rep1	D5
187	Rep1	D5
40.7	Rep1	D5
65.2	Rep1	D5
38	Rep1	D5
117	Rep1	D5
193	Rep1	D5
43.4	Rep1	D5
51.6	Rep1	D5
48.9	Rep1	D5
307	Rep1	D5
117	Rep1	D5
43.4	Rep1	D5
59.7	Rep1	D5
38	Rep1	D5
133	Rep1	D5
38	Rep1	D5
38	Rep1	D5
32.6	Rep1	D5
86.9	Rep1	D5
38	Rep1	D5
46.2	Rep1	D5
29.9	Rep1	D5
32.6	Rep1	D5
46.2	Rep1	D5
111	Rep1	D5
46.2	Rep1	D5
40.7	Rep1	D5
86.9	Rep1	D5
57	Rep1	D5
29.9	Rep1	D5
40.7	Rep1	D5
46.2	Rep1	D5
57	Rep1	D5
76	Rep1	D5
59.7	Rep1	D5
46.2	Rep1	D5
43.4	Rep1	D5
59.7	Rep1	D5
38	Rep1	D5
329	Rep1	D5
35.3	Rep1	D5
51.6	Rep1	D5
190	Rep1	D5
35.3	Rep1	D5
48.9	Rep1	D5
48.9	Rep1	D5
190	Rep1	D5
40.7	Rep1	D5
43.4	Rep1	D5
38	Rep1	D5
35.3	Rep1	D5
46.2	Rep1	D5
100	Rep1	D5
40.7	Rep1	D5
27.2	Rep1	D5
81.5	Rep1	D5
109	Rep1	D5
35.3	Rep1	D5
122	Rep1	D5
54.3	Rep1	D5
32.6	Rep1	D5
46.2	Rep1	D5
70.6	Rep1	D5
114	Rep1	D5
32.6	Rep1	D5
24.4	Rep1	D5
35.3	Rep1	D5
35.3	Rep1	D5
27.2	Rep1	D5
35.3	Rep1	D5
46.2	Rep1	D5
76	Rep1	D5
54.3	Rep1	D5
46.2	Rep1	D5
35.3	Rep1	D5
86.9	Rep1	D5
43.4	Rep1	D5
32.6	Rep1	D5
38	Rep1	D5
166	Rep1	D5
32.6	Rep1	D5
109	Rep1	D5
141	Rep1	D5
187	Rep1	D5
171	Rep1	D5
29.9	Rep1	D5
27.2	Rep1	D5
32.6	Rep1	D5
35.3	Rep1	D5
114	Rep1	D5
147	Rep1	D5
38	Rep1	D5
111	Rep1	D5
32.6	Rep1	D5
48.9	Rep1	D5
32.6	Rep1	D5
38	Rep1	D5
32.6	Rep1	D5
43.4	Rep1	D5
38	Rep1	D5
38	Rep1	D5
119	Rep1	D5
46.2	Rep1	D5
40.7	Rep1	D5
35.3	Rep1	D5
32.6	Rep1	D5
32.6	Rep1	D5
29.9	Rep1	D5
29.9	Rep1	D5
59.7	Rep1	D5
177	Rep1	D5
40.7	Rep1	D5
141	Rep1	D5
119	Rep1	D5
27.2	Rep1	D5
40.7	Rep1	D5
155	Rep1	D5
253	Rep1	D5
38	Rep1	D5
48.9	Rep1	D5
70.6	Rep1	D5
46.2	Rep1	D5
46.2	Rep1	D5
32.6	Rep1	D5
40.7	Rep1	D5
35.3	Rep1	D5
51.6	Rep1	D5
369	Rep1	D5
43.4	Rep1	D5
141	Rep1	D5
57	Rep1	D5
43.4	Rep1	D5
111	Rep1	D5
111	Rep1	D5
231	Rep1	D5
35.3	Rep1	D5
187	Rep1	D5
35.3	Rep1	D5
364	Rep1	D5
38	Rep1	D5
231	Rep1	D5
32.6	Rep1	D5
125	Rep1	D5
40.7	Rep1	D5
35.3	Rep1	D5
318	Rep1	D5
46.2	Rep1	D5
48.9	Rep1	D5
46.2	Rep1	D5
78.7	Rep1	D5
32.6	Rep1	D5
46.2	Rep1	D5
43.4	Rep1	D5
168	Rep1	D5
48.9	Rep1	D5
261	Rep1	D5
40.7	Rep1	D5
193	Rep1	D5
38	Rep1	D5
171	Rep1	D5
38	Rep1	D5
174	Rep1	D5
43.4	Rep1	D5
40.7	Rep1	D5
51.6	Rep1	D5
190	Rep1	D5
38	Rep1	D5
157	Rep1	D5
29.9	Rep1	D5
78.7	Rep1	D5
157	Rep1	D5
103	Rep1	D5
40.7	Rep1	D5
40.7	Rep1	D5
40.7	Rep1	D5
97.8	Rep1	D5
35.3	Rep1	D5
38	Rep1	D5
46.2	Rep1	D5
76	Rep1	D5
125	Rep1	D5
29.9	Rep1	D5
46.2	Rep1	D5
100	Rep1	D5
40.7	Rep1	D5
43.4	Rep1	D5
38	Rep1	D5
43.4	Rep1	D5
38	Rep1	D5
38	Rep1	D5
54.3	Rep1	D5
187	Rep1	D5
40.7	Rep1	D5
46.2	Rep1	D5
35.3	Rep1	D5
106	Rep1	D5
40.7	Rep1	D5
35.3	Rep1	D5
40.7	Rep1	D5
111	Rep1	D5
48.9	Rep1	D5
32.6	Rep1	D5
40.7	Rep1	D5
244	Rep1	D5
46.2	Rep1	D5
65.2	Rep1	D5
32.6	Rep1	D5
35.3	Rep1	D5
35.3	Rep1	D5
95	Rep1	D5
174	Rep1	D5
106	Rep1	D5
43.4	Rep1	D5
187	Rep1	D5
40.7	Rep1	D5
38	Rep1	D5
40.7	Rep1	D5
43.4	Rep1	D5
43.4	Rep1	D5
136	Rep1	D5
46.2	Rep1	D5
40.7	Rep1	D5
57	Rep1	D5
86.9	Rep1	D5
155	Rep1	D5
40.7	Rep1	D5
190	Rep1	D5
43.4	Rep1	D5
43.4	Rep1	D5
35.3	Rep1	D5
35.3	Rep1	D5
43.4	Rep1	D5
48.9	Rep1	D5
46.2	Rep1	D5
40.7	Rep1	D5
35.3	Rep1	D5
40.7	Rep1	D5
35.3	Rep1	D5
27.2	Rep1	D5
51.6	Rep1	D5
138	Rep1	D5
46.2	Rep1	D5
100	Rep1	D5
40.7	Rep1	D5
193	Rep1	D5
76	Rep1	D5
54.3	Rep1	D5
38	Rep1	D5
40.7	Rep1	D5
136	Rep1	D5
40.7	Rep1	D5
43.4	Rep1	D5
43.4	Rep1	D5
40.7	Rep1	D5
40.7	Rep1	D5
54.3	Rep1	D5
35.3	Rep1	D5
40.7	Rep1	D5
198	Rep1	D5
35.3	Rep1	D5
185	Rep1	D5
43.4	Rep1	D5
57	Rep1	D5
84.2	Rep1	D5
32.6	Rep1	D5
43.4	Rep1	D5
32.6	Rep1	D5
43.4	Rep1	D5
138	Rep1	D5
43.4	Rep1	D5
43.4	Rep1	D5
32.6	Rep1	D5
35.3	Rep1	D5
320	Rep1	D5
48.9	Rep1	D5
122	Rep1	D5
43.4	Rep1	D5
70.6	Rep1	D5
51.6	Rep1	D5
32.6	Rep1	D5
59.7	Rep1	D5
43.4	Rep1	D5
43.4	Rep1	D5
38	Rep1	D5
144	Rep1	D5
57	Rep1	D5
212	Rep1	D5
141	Rep1	D5
48.9	Rep1	D5
38	Rep1	D5
299	Rep1	D5
78.7	Rep1	D5
38	Rep1	D5
38	Rep1	D5
46.2	Rep1	D5
40.7	Rep1	D5
57	Rep1	D5
196	Rep1	D5
35.3	Rep1	D5
43.4	Rep1	D5
182	Rep1	D5
89.6	Rep1	D5
48.9	Rep1	D5
70.6	Rep1	D5
27.2	Rep1	D5
40.7	Rep1	D5
35.3	Rep1	D5
128	Rep1	D5
128	Rep1	D5
261	Rep1	D5
43.4	Rep1	D5
144	Rep1	D5
149	Rep1	D5
46.2	Rep1	D5
177	Rep1	D5
38	Rep1	D5
255	Rep1	D5
70.6	Rep1	D5
46.2	Rep1	D5
38	Rep1	D5
32.6	Rep1	D5
43.4	Rep1	D5
57	Rep1	D5
43.4	Rep1	D5
35.3	Rep1	D5
35.3	Rep1	D5
38	Rep1	D5
48.9	Rep1	D5
40.7	Rep1	D5
57	Rep1	D5
293	Rep1	D5
43.4	Rep1	D5
149	Rep1	D5
48.9	Rep1	D5
27.2	Rep1	D5
253	Rep1	D5
43.4	Rep1	D5
40.7	Rep1	D5
24.4	Rep1	D5
32.6	Rep1	D5
51.6	Rep1	D5
46.2	Rep1	D5
54.3	Rep1	D5
32.6	Rep1	D5
48.9	Rep1	D5
54.3	Rep1	D5
138	Rep1	D5
38	Rep1	D5
43.4	Rep1	D5
29.9	Rep1	D5
40.7	Rep1	D5
97.8	Rep1	D5
38	Rep1	D5
43.4	Rep1	D5
92.3	Rep1	D5
57	Rep1	D5
38	Rep1	D5
35.3	Rep1	D5
35.3	Rep1	D5
43.4	Rep1	D5
40.7	Rep1	D5
46.2	Rep1	D5
48.9	Rep1	D5
46.2	Rep1	D5
179	Rep1	D5
193	Rep1	D5
65.2	Rep1	D5
38	Rep1	D5
109	Rep1	D5
46.2	Rep1	D5
43.4	Rep1	D5
103	Rep1	D5
174	Rep1	D5
38	Rep1	D5
32.6	Rep1	D5
125	Rep1	D5
128	Rep1	D5
27.2	Rep1	D5
43.4	Rep1	D5
212	Rep1	D5
38	Rep1	D5
38	Rep1	D5
65.2	Rep1	D5
185	Rep1	D5
40.7	Rep1	D5
46.2	Rep1	D5
95	Rep1	D5
32.6	Rep1	D5
46.2	Rep1	D5
125	Rep1	D5
43.4	Rep1	D5
51.6	Rep1	D5
35.3	Rep1	D5
43.4	Rep1	D5
51.6	Rep1	D5
38	Rep1	D5
38	Rep1	D5
160	Rep1	D5
43.4	Rep1	D5
35.3	Rep1	D5
136	Rep1	D5
54.3	Rep1	D5
35.3	Rep1	D5
244	Rep1	D5
46.2	Rep1	D5
125	Rep1	D5
38	Rep1	D5
32.6	Rep1	D5
48.9	Rep1	D5
130	Rep1	D5
57	Rep1	D5
48.9	Rep1	D5
70.6	Rep1	D5
198	Rep1	D5
59.7	Rep1	D5
38	Rep1	D5
128	Rep1	D5
244	Rep1	D5
32.6	Rep1	D5
198	Rep1	D5
225	Rep1	D5
204	Rep1	D5
217	Rep1	D5
114	Rep1	D5
209	Rep1	D5
201	Rep1	D5
40.7	Rep1	D5
43.4	Rep1	D5
168	Rep1	D5
43.4	Rep1	D5
40.7	Rep1	D5
198	Rep1	D5
32.6	Rep1	D5
160	Rep1	D5
198	Rep1	D5
196	Rep1	D5
38	Rep1	D5
62.5	Rep1	D5
182	Rep1	D5
62.5	Rep1	D5
40.7	Rep1	D5
78.7	Rep1	D5
43.4	Rep1	D5
65.2	Rep1	D5
117	Rep1	D5
38	Rep1	D5
38	Rep1	D5
35.3	Rep1	D5
103	Rep1	D5
54.3	Rep1	D5
46.2	Rep1	D5
86.9	Rep1	D5
46.2	Rep1	D5
24.4	Rep1	D5
38	Rep1	D5
48.9	Rep1	D5
38	Rep1	D5
57	Rep1	D5
35.3	Rep1	D5
40.7	Rep1	D5
40.7	Rep1	D5
282	Rep1	D5
236	Rep1	D5
38	Rep1	D5
29.9	Rep1	D5
38	Rep1	D5
78.7	Rep1	D5
220	Rep1	D5
35.3	Rep1	D5
38	Rep1	D5
40.7	Rep1	D5
125	Rep1	D5
38	Rep1	D5
43.4	Rep1	D5
38	Rep1	D5
266	Rep1	D5
54.3	Rep1	D5
38	Rep1	D5
38	Rep1	D5
40.7	Rep1	D5
152	Rep1	D5
100	Rep1	D5
35.3	Rep1	D5
106	Rep1	D5
46.2	Rep1	D5
220	Rep1	D5
43.4	Rep1	D5
35.3	Rep1	D5
152	Rep1	D5
76	Rep1	D5
43.4	Rep1	D5
43.4	Rep1	D5
35.3	Rep1	D5
32.6	Rep1	D5
103	Rep1	D5
147	Rep1	D5
38	Rep1	D5
38	Rep1	D5
62.5	Rep1	D5
114	Rep1	D5
40.7	Rep1	D5
46.2	Rep1	D5
225	Rep1	D5
38	Rep1	D5
40.7	Rep1	D5
27.2	Rep1	D5
40.7	Rep1	D5
125	Rep1	D5
43.4	Rep1	D5
40.7	Rep1	D5
43.4	Rep1	D5
40.7	Rep1	D5
35.3	Rep1	D5
35.3	Rep1	D5
40.7	Rep1	D5
73.3	Rep1	D5
40.7	Rep1	D5
149	Rep1	D5
35.3	Rep1	D5
38	Rep1	D5
187	Rep1	D5
73.3	Rep1	D5
38	Rep1	D5
187	Rep1	D5
40.7	Rep1	D5
51.6	Rep1	D5
24.4	Rep1	D5
179	Rep1	D5
70.6	Rep1	D5
35.3	Rep1	D5
136	Rep1	D5
253	Rep1	D5
40.7	Rep1	D5
46.2	Rep1	D5
43.4	Rep1	D5
32.6	Rep1	D5
40.7	Rep1	D5
32.6	Rep1	D5
43.4	Rep1	D5
81.5	Rep1	D5
223	Rep1	D5
32.6	Rep1	D5
70.6	Rep1	D5
138	Rep1	D5
32.6	Rep1	D5
70.6	Rep1	D5
38	Rep1	D5
35.3	Rep1	D5
73.3	Rep1	D5
46.2	Rep1	D5
97.8	Rep1	D5
97.8	Rep1	D5
147	Rep1	D5
32.6	Rep1	D5
40.7	Rep1	D5
35.3	Rep1	D5
38	Rep1	D5
40.7	Rep1	D5
35.3	Rep1	D5
285	Rep1	D5
27.2	Rep1	D5
46.2	Rep1	D5
35.3	Rep1	D5
46.2	Rep1	D5
95	Rep1	D5
35.3	Rep1	D5
92.3	Rep1	D5
57	Rep1	D5
40.7	Rep1	D5
27.2	Rep1	D5
163	Rep1	D5
261	Rep1	D5
35.3	Rep1	D5
38	Rep1	D5
111	Rep1	D5
32.6	Rep1	D5
43.4	Rep1	D5
38	Rep1	D5
27.2	Rep1	D5
78.7	Rep1	D5
27.2	Rep1	D5
32.6	Rep1	D5
27.2	Rep1	D5
62.5	Rep1	D5
40.7	Rep1	D5
38	Rep1	D5
43.4	Rep1	D5
212	Rep1	D5
92.3	Rep1	D5
86.9	Rep1	D5
111	Rep1	D5
51.6	Rep1	D5
38	Rep1	D5
43.4	Rep1	D5
46.2	Rep1	D5
43.4	Rep1	D5
32.6	Rep1	D5
119	Rep1	D5
32.6	Rep1	D5
163	Rep1	D5
141	Rep1	D5
35.3	Rep1	D5
32.6	Rep1	D5
35.3	Rep1	D5
32.6	Rep1	D5
43.4	Rep1	D5
119	Rep1	D5
32.6	Rep1	D5
54.3	Rep1	D5
43.4	Rep1	D5
43.4	Rep1	D5
29.9	Rep1	D5
231	Rep1	D5
38	Rep1	D5
38	Rep1	D5
54.3	Rep1	D5
46.2	Rep1	D5
119	Rep1	D5
43.4	Rep1	D5
35.3	Rep1	D5
163	Rep1	D5
130	Rep1	D5
43.4	Rep1	D5
206	Rep1	D5
43.4	Rep1	D5
51.6	Rep1	D5
122	Rep1	D5
43.4	Rep1	D5
54.3	Rep1	D5
78.7	Rep1	D5
32.6	Rep1	D5
29.9	Rep1	D5
35.3	Rep1	D5
35.3	Rep1	D5
46.2	Rep1	D5
117	Rep1	D5
40.7	Rep1	D5
59.7	Rep1	D5
35.3	Rep1	D5
38	Rep1	D5
38	Rep1	D5
155	Rep1	D5
125	Rep1	D5
38	Rep1	D5
40.7	Rep1	D5
43.4	Rep1	D5
62.5	Rep1	D5
136	Rep1	D5
32.6	Rep1	D5
38	Rep1	D5
106	Rep1	D5
138	Rep1	D5
89.6	Rep1	D5
57	Rep1	D5
43.4	Rep1	D5
114	Rep1	D5
27.2	Rep1	D5
48.9	Rep1	D5
38	Rep1	D5
46.2	Rep1	D5
35.3	Rep1	D5
122	Rep1	D5
35.3	Rep1	D5
38	Rep1	D5
32.6	Rep1	D5
48.9	Rep1	D5
48.9	Rep1	D5
236	Rep1	D5
43.4	Rep1	D5
59.7	Rep1	D5
76	Rep1	D5
130	Rep1	D5
40.7	Rep1	D5
128	Rep1	D5
27.2	Rep1	D5
32.6	Rep1	D5
38	Rep1	D5
32.6	Rep1	D5
35.3	Rep1	D5
35.3	Rep1	D5
40.7	Rep1	D5
38	Rep1	D5
51.6	Rep1	D5
128	Rep1	D5
187	Rep1	D5
38	Rep1	D5
234	Rep1	D5
32.6	Rep1	D5
244	Rep1	D5
48.9	Rep1	D5
174	Rep1	D5
43.4	Rep1	D5
149	Rep1	D5
32.6	Rep1	D5
35.3	Rep1	D5
38	Rep1	D5
35.3	Rep1	D5
38	Rep1	D5
160	Rep1	D5
40.7	Rep1	D5
201	Rep1	D5
106	Rep1	D5
65.2	Rep1	D5
40.7	Rep1	D5
59.7	Rep1	D5
27.2	Rep1	D5
40.7	Rep1	D5
40.7	Rep1	D5
48.9	Rep1	D5
38	Rep1	D5
38	Rep1	D5
89.6	Rep1	D5
35.3	Rep1	D5
48.9	Rep1	D5
152	Rep1	D5
43.4	Rep1	D5
40.7	Rep1	D5
62.5	Rep1	D5
38	Rep1	D5
35.3	Rep1	D5
73.3	Rep1	D5
48.9	Rep1	D5
155	Rep1	D5
29.9	Rep1	D5
38	Rep1	D5
24.4	Rep1	D5
59.7	Rep1	D5
38	Rep1	D5
40.7	Rep1	D5
43.4	Rep1	D5
46.2	Rep1	D5
272	Rep1	D5
35.3	Rep1	D5
337	Rep1	D5
40.7	Rep1	D5
182	Rep1	D5
57	Rep1	D5
95	Rep1	D5
247	Rep1	D5
46.2	Rep1	D5
38	Rep1	D5
35.3	Rep1	D5
119	Rep1	D5
32.6	Rep1	D5
100	Rep1	D5
92.3	Rep1	D5
40.7	Rep1	D5
32.6	Rep1	D5
40.7	Rep1	D5
38	Rep1	D5
51.6	Rep1	D5
32.6	Rep1	D5
119	Rep1	D5
40.7	Rep1	D5
310	Rep1	D5
92.3	Rep1	D5
128	Rep1	D5
24.4	Rep1	D5
43.4	Rep1	D5
35.3	Rep1	D5
38	Rep1	D5
166	Rep1	D5
138	Rep1	D5
27.2	Rep1	D5
130	Rep1	D5
29.9	Rep1	D5
54.3	Rep1	D5
29.9	Rep1	D5
65.2	Rep1	D5
40.7	Rep1	D5
32.6	Rep1	D5
35.3	Rep1	D5
38	Rep1	D5
46.2	Rep1	D5
29.9	Rep1	D5
35.3	Rep1	D5
59.7	Rep1	D5
147	Rep1	D5
38	Rep1	D5
46.2	Rep1	D5
35.3	Rep1	D5
43.4	Rep1	D5
70.6	Rep1	D5
117	Rep1	D5
27.2	Rep1	D5
40.7	Rep1	D5
29.9	Rep1	D5
43.4	Rep1	D5
35.3	Rep1	D5
57	Rep1	D5
40.7	Rep1	D5
117	Rep1	D5
285	Rep1	D5
274	Rep1	D5
40.7	Rep1	D5
109	Rep1	D5
70.6	Rep1	D5
35.3	Rep1	D5
35.3	Rep1	D5
32.6	Rep1	D5
32.6	Rep1	D5
43.4	Rep1	D5
46.2	Rep1	D5
29.9	Rep1	D5
40.7	Rep1	D5
29.9	Rep1	D5
38	Rep1	D5
35.3	Rep1	D5
32.6	Rep1	D5
38	Rep1	D5
35.3	Rep1	D5
38	Rep1	D5
59.7	Rep1	D5
32.6	Rep1	D5
32.6	Rep1	D5
51.6	Rep1	D5
27.2	Rep1	D5
38	Rep1	D5
48.9	Rep1	D5
38	Rep1	D5
38	Rep1	D5
29.9	Rep1	D5
46.2	Rep1	D5
51.6	Rep1	D5
141	Rep1	D5
171	Rep1	D5
40.7	Rep1	D5
46.2	Rep1	D5
27.2	Rep1	D5
54.3	Rep1	D5
29.9	Rep1	D5
122	Rep1	D5
46.2	Rep1	D5
220	Rep1	D5
38	Rep1	D5
48.9	Rep1	D5
97.8	Rep1	D5
46.2	Rep1	D5
32.6	Rep1	D5
54.3	Rep1	D5
185	Rep1	D5
168	Rep1	D5
38	Rep1	D5
46.2	Rep1	D5
24.4	Rep1	D5
48.9	Rep1	D5
114	Rep1	D5
100	Rep1	D5
38	Rep1	D5
35.3	Rep1	D5
95	Rep1	D5
32.6	Rep1	D5
43.4	Rep1	D5
48.9	Rep1	D5
46.2	Rep1	D5
46.2	Rep1	D5
242	Rep1	D5
[truncated: 14,913 more rows]

## Sheet: B
Table S1B. Summary statistics and cell and gene filtering metrics for each sample.
	Infected				Naïve
	Replicate 1		Replicate 2		Replicate 1
	Day 5	Day 9	Day 5	Day 9	Day 5	Day 9
Read 1 Count	424000000	403000000	434000000	441000000	422000000	379000000
Read 2 Count	424000000	403000000	434000000	441000000	422000000	379000000
% GC (R1, R2)	47. 58, 46.55	47.44, 46.56	46.15, 43.61	46.16, 42.85	47.57, 46.3	47.44, 46.56
% Q20 (R1, R2)	99.1, 96.61	98.99, 96.06	98.96, 92.34	99.01, 95.10	99.1, 96.65	98.99, 96.06
Kallisto Bustools
Number of Reads processed	424000000	403000000	434000000	441000000	422000000	379000000
Number of Reads Pseudoaligned	337000000	318000000	271000000	277000000	314000000	281000000
%age of Reads Pseudoaligned (to exon regions)	79.3	79.08	62.54	62.89	74.47	74.3
Barcodes (Cells & "Empty Droplets")	2240000	2080000	2450000	1090000	2470000	1940000
Genes	42463	42463	42463	42463	42463	42463
Total UMIs pre-cell filtering	177000000	171000000	206000000	45800000	170000000	165000000
# of reads / UMIs pre-gene filtering	1.90395	1.90395	1.31553	1.90395	1.84706	1.90395
QC step 1) Empty Drops
Cells	7471	8020	13168	6417	7171	14632
Genes detected	42463	42463	42463	42463	42463	42463
Total UMIs post-emptyDrops	117000000	99700000	124000000	26400000	119000000	125000000
Species-specific processing☨
A) P. vivax
Cells	7471	8020	13494	6417	-	-
Genes	6523	6523	6523	6523	-	-
Total UMIs	3660000	371000	1090000	143000	-	-
QC step A1) Filter out cells with low # of genes detected (nFeature_RNA > 60)
Cells	636	255	457	90	-	-
Genes detected	6523	6523	6523	6523	-	-
Total UMIs	3660000	239000	781000	54600	-	-
QC step A2) Filter out genes with low detection (rowSums >= 10)
Cells	636	255	457	90	-	-
Genes detected	4717	3741	4393	1072	-	-
Total UMIs	3450000	234000	779000	38800	-	-
B) H. sapiens
Cells	7471	8020	13168	6417	7171	14632
Genes detected	35602	35602	35602	35602	35602	35602
Total UMIs	113000000	99300000	124000000	26200000	119000000	125000000
QC step B1) Filter genes detected in less than 30 cells
Cells	7471	8020	13058	6417	7171	14632
Genes detected	16334	16360	16852	14608	16388	16646
Total UMIs	113000000	99200000	123000000	26200000	119000000	125000000
QC step B2) Filter cells with low Features (nFeature_RNA > 750)
Cells	6857	7355	11943	6062	6768	13945
Genes detected	16335	16360	16852	14608	16388	16646
Total UMIs	112000000	98000000	122000000	25700000	119000000	124000000
Summary statistics: Post- cell and gene filtering
P. vivax P01 genome coverage⎈ (%)	72.31	57.35	67.36	16.43	-	-
Median genes per cell	824	442	644	268	-	-
Median UMIs per cell	1209	556	840	380	-	-
H. sapiens genome coverage▼ (%)	81.98	82.11	84.58	73.31	82.25	83.54
Median genes per cell	4170	3591	2896	1874	4534	2190
Median UMIs per cell	17486	13102	9238	4140	18621	6092
P. vivax P01 genome size (Mb)☨☨	29.04
H. sapiens (Mb)☨☨☨	2864.4
P. vivax P01 genome size / H.sapiens genome size * 100 (%)	1
☨ Cell-gene matrix containing human and P. vivax genes was filtered for QC processing for each species separately
☨☨ Source versions(s) GCA_900093555.2, Sep 01, 2020, Oct 01, 2021; Release # :PlasmoDB rel. 51
☨☨☨ Reference genome: Homo sapiens (assembly GRCh38.p14)
⎈ P. vivax P01 v51 contains 6523 protein coding genes (Genome coverage = genes detected / protein coding genes in genome)
▼H. sapiens (assembly GRCh38.p14) v103 contains 19925 protein coding genes (Genome coverage = genes detected / protein coding genes in genome)
