# Supplementary material for: Single-cell RNA profiling of Plasmodium vivax-infected hepatocytes reveals parasite- and host- specific transcriptomic signatures and therapeutic targets
Source: Front Cell Infect Microbiol. 2022 Aug 25;12:986314. doi: 10.3389/fcimb.2022.986314 (PMC9453201; doi:10.3389/fcimb.2022.986314)
Supplement: Supplementary Table 2 — Data associated with schizonts versus hypnozoites analyses. (A) Differentially expressed genes defining schizonts and hypnozoites. Positive Average log 2 FC: Upregulated in hypnozoites relative to schizonts. Rows highlighted in yellow denote inclusion cutoffs for genes considered differentially expressed (Bonferroni adjusted p value < 0.01 & absolute (average log2 fold change [FC]) > 0.5). (B) Differentially expressed genes identified as encoding for cellular fating RNA-binding proteins. (C) GO Term enrichment of Hypnozoite or Schizont transcripts identified as cellular fating RBPs. Rows highlighted in light green are terms with Bonferroni adjusted p value < 0.05. Input parameters: P value cutoff = 0.05; Limit to GO Slim terms = No; Evidence: Computed, curated; PlasmoDB v55. (D) Pseudobulk expression of genes detected in hypnozoites (days 5 and 9 post-infection). [file Table_2.xlsx]

## Sheet: A
Table S2A. Differentially expressed genes defining schizonts and hypnozoites. Negative Average log 2 FC: Upregulated in hypnozoites relative to schizonts. Rows highlighted in yellow denote inclusion cutoffs for genes considered differentially expressed (adjusted p value < 0.01 & absolute (average log2 fold change [FC]) > 0.5).
Gene	Average log2FC	Detected (Proportion of Schizonts)	Detected (Proportion of Hypnozoites)	P value	Bonferroni Adj P Value	Gene::Description
PVP01_0916200	-3.30676	0.581	0.621	1.77995e-26	8.40491e-23	PVP01_0916200::vivapain-2
PVP01_1248900	-3.19282	0.691	0.654	6.4081e-28	3.02591e-24	PVP01_1248900::vivapain-1
PVP01_1257800	-3.03157	0.141	0.358	1.01078e-17	4.77292e-14	PVP01_1257800::conserved Plasmodium protein, unknown function
PVP01_0532600	-2.95213	0.567	0.526	1.21347e-10	5.73e-07	PVP01_0532600::sporozoite and liver stage tryptophan-rich protein, putative
PVP01_0107500	-2.54336	0.512	0.447	4.72391e-05	0.223063	PVP01_0107500::rhoptry-associated membrane antigen, putative
PVP01_1008400	-2.48124	0.323	0.397	2.55171e-09	1.20492e-05	PVP01_1008400::7-helix-1 protein, putative
PVP01_1340900	-2.4194	0.818	0.697	1.84172e-25	8.69662e-22	PVP01_1340900::plasmepsin IV, putative
PVP01_1122800	-2.30006	0.357	0.398	1.00457e-07	0.000474356	PVP01_1122800::ATPase, putative
PVP01_0927500	-2.26714	0.766	0.506	0.0507577	1	PVP01_0927500::alternative splicing factor SR-MG, putative
PVP01_0822500	-2.25222	0.979	0.929	1.27984e-52	6.04343e-49	PVP01_0822500::40S ribosomal protein S11, putative
PVP01_0939900	-2.13113	0.034	0.203	1.22728e-12	5.79523e-09	PVP01_0939900::RNA-binding protein, putative
PVP01_1463400	-2.12133	0.543	0.321	0.0658482	1	PVP01_1463400::clathrin adaptor domain-containing protein, putative
PVP01_1301800	-2.11385	0.667	0.448	0.0688565	1	PVP01_1301800::trimethylguanosine synthase, putative
PVP01_1103100	-2.09903	0.849	0.653	6.08951e-14	2.87546e-10	PVP01_1103100::conserved protein, unknown function
PVP01_1301400	-2.08814	0.787	0.582	1.61958e-09	7.64764e-06	PVP01_1301400::SRAP domain-containing protein, putative
PVP01_1429000	-2.06521	0.845	0.701	4.34453e-24	2.05149e-20	PVP01_1429000::CCR4-associated factor 1, putative
PVP01_1405400	-2.0285	0.77	0.568	1.6998e-08	8.02648e-05	PVP01_1405400::small heat shock protein, putative
PVP01_1126600	-1.97941	0.285	0.263	0.0907358	1	PVP01_1126600::AP2 domain transcription factor AP2Tel, putative
PVP01_1400100	-1.96011	0.316	0.23	0.471667	1	PVP01_1400100::Plasmodium exported protein, unknown function
PVP01_1301300	-1.92932	0.533	0.357	0.803394	1	PVP01_1301300::ATP-dependent DNA/RNA helicase PSH2, putative
PVP01_1344000	-1.82458	0.746	0.517	0.000316304	1	PVP01_1344000::conserved Plasmodium protein, unknown function
PVP01_1445100	-1.78748	0.43	0.335	0.30549	1	PVP01_1445100::parasitophorous vacuolar protein 2, putative
PVP01_0409600	-1.7836	0.584	0.308	0.00124537	1	PVP01_0409600::conserved Plasmodium protein, unknown function
PVP01_0416900	-1.75296	0.495	0.282	0.0129989	1	PVP01_0416900::serine-repeat antigen 4 (SERA)
PVP01_0203600	-1.74059	0.677	0.322	3.07987e-06	0.0145431	PVP01_0203600::conserved Plasmodium protein, unknown function
PVP01_0937100	-1.73121	0.43	0.214	8.47986e-06	0.0400419	PVP01_0937100::conserved Plasmodium protein, unknown function
PVP01_0504400	-1.73082	0.244	0.241	0.0770721	1	PVP01_0504400::sporozoite invasion-associated protein 2, putative
PVP01_0110100	-1.72882	0.467	0.256	0.00182657	1	PVP01_0110100::prodrug activation and resistance esterase, putative
PVP01_1015200	-1.72351	0.034	0.172	6.67921e-10	3.15392e-06	PVP01_1015200::mRNA-binding protein PUF1, putative
PVP01_0416100	-1.70207	0.828	0.544	0.022145	1	PVP01_0416100::SHS2 domain-containing protein, putative
PVP01_0532300	-1.69166	0.292	0.191	0.0846677	1	PVP01_0532300::early transcribed membrane protein
PVP01_1121700	-1.68304	0.859	0.549	0.0523218	1	PVP01_1121700::acetyl-CoA synthetase, putative
PVP01_1440700	-1.68144	0.179	0.175	0.284016	1	PVP01_1440700::diphthine--ammonia ligase, putative
PVP01_1427300	-1.61858	0.66	0.419	0.725478	1	PVP01_1427300::protein KIC7, putative
PVP01_1010900	-1.60479	0.601	0.378	0.82073	1	PVP01_1010900::multidrug resistance protein 1, putative
PVP01_0705100	-1.58592	0.921	0.725	1.19162e-20	5.62681e-17	PVP01_0705100::zinc finger protein, putative
PVP01_0532200	-1.58423	0.543	0.253	3.11025e-07	0.00146866	PVP01_0532200::conserved Plasmodium protein, unknown function
PVP01_1217000	-1.5706	0.34	0.228	0.138302	1	PVP01_1217000::phosphoinositide-binding protein PH2, putative
PVP01_1304900	-1.56509	0.832	0.643	3.14231e-13	1.4838e-09	PVP01_1304900::high mobility group protein B3, putative
PVP01_1259100	-1.56249	0.361	0.235	0.150595	1	PVP01_1259100::multidrug resistance protein 2, putative
PVP01_0713600	-1.55305	0.581	0.26	1.28779e-08	6.08094e-05	PVP01_0713600::ribonuclease H2 subunit C, putative
PVP01_0924600	-1.54791	0.612	0.362	0.226213	1	PVP01_0924600::endoplasmic reticulum oxidoreductin, putative
PVP01_1457000	-1.535	0.639	0.282	6.13866e-09	2.89868e-05	PVP01_1457000::protein kinase 2, putative
PVP01_0620800	-1.53473	0.1	0.153	0.00352289	1	PVP01_0620800::conserved Plasmodium protein, unknown function
PVP01_1246800	-1.53249	0.601	0.367	0.358915	1	PVP01_1246800::FYVE and coiled-coil domain-containing protein, putative
PVP01_0420500	-1.52546	0.667	0.385	0.114672	1	PVP01_0420500::5'-3' exonuclease, putative
PVP01_1463300	-1.51546	0.309	0.155	2.36411e-05	0.111633	PVP01_1463300::conserved Plasmodium protein, unknown function
PVP01_1205200	-1.48034	0.55	0.245	2.72674e-09	1.28757e-05	PVP01_1205200::conserved Plasmodium protein, unknown function
PVP01_0700100	-1.45925	0.488	0.269	0.0016746	1	PVP01_0700100::conserved Plasmodium protein, unknown function
PVP01_0106700	-1.45865	0.866	0.603	7.41944e-06	0.0350346	PVP01_0106700::conserved Plasmodium protein, unknown function
PVP01_1301000	-1.45571	0.674	0.354	0.00212877	1	PVP01_1301000::conserved Plasmodium protein, unknown function
PVP01_0511800	-1.45261	0.309	0.167	0.00043793	1	PVP01_0511800::dynein light chain 1, putative
PVP01_1457300	-1.44759	0.505	0.232	1.15355e-07	0.000544709	PVP01_1457300::AP2 domain transcription factor, putative
PVP01_0715000	-1.44551	0.701	0.394	0.107694	1	PVP01_0715000::methyltransferase, putative
PVP01_0119500	-1.44023	0.344	0.164	1.94257e-06	0.00917283	PVP01_0119500::ring-exported protein 3, putative
PVP01_1257700	-1.43982	0.584	0.289	1.2369e-05	0.0584066	PVP01_1257700::transcription factor IIIb subunit, putative
PVP01_1440900	-1.43835	0.182	0.105	0.00632065	1	PVP01_1440900::glideosome-associated protein 45, putative
PVP01_1124900	-1.43629	0.784	0.489	0.274316	1	PVP01_1124900::ISWI chromatin-remodeling complex ATPase, putative
PVP01_0608200	-1.43194	0.296	0.191	0.0613949	1	PVP01_0608200::conserved Plasmodium membrane protein, unknown function
PVP01_1140100	-1.42541	0.519	0.269	0.000101142	0.47759	PVP01_1140100::ornithine aminotransferase, putative
PVP01_0701700	-1.41891	0.787	0.513	0.0343184	1	PVP01_0701700::conserved protein, unknown function
PVP01_0710400	-1.41139	0.859	0.616	1.67974e-05	0.0793172	PVP01_0710400::inhibitor of cysteine proteases, putative
PVP01_0203400	-1.40553	0.876	0.56	0.115591	1	PVP01_0203400::eukaryotic translation initiation factor 4E, putative
PVP01_1404700	-1.40351	0.718	0.455	0.621394	1	PVP01_1404700::conserved Plasmodium protein, unknown function
PVP01_API02800	-1.40088	0.412	0.184	2.49137e-08	0.000117642	PVP01_API02800::elongation factor Tu, putative
PVP01_1109600	-1.34212	0.763	0.465	0.705952	1	PVP01_1109600::calpain, putative
PVP01_1134700	-1.32947	0.491	0.234	1.3592e-06	0.00641816	PVP01_1134700::pre-mRNA-splicing factor CWF7, putative
PVP01_1459100	-1.32836	0.302	0.17	0.00144759	1	PVP01_1459100::sulfhydryl oxidase, putative
PVP01_0724400	-1.32108	0.883	0.583	0.00171806	1	PVP01_0724400::parasitophorous vacuolar protein 5, putative
PVP01_0715100	-1.308	0.725	0.376	0.00310114	1	PVP01_0715100::RNA-binding protein musashi, putative
PVP01_1227700	-1.28715	0.536	0.216	3.83534e-12	1.81105e-08	PVP01_1227700::conserved Apicomplexan protein, unknown function
PVP01_0519500	-1.2797	0.433	0.149	1.60601e-16	7.58356e-13	PVP01_0519500::vacuolar protein sorting-associated protein 9, putative
PVP01_1207600	-1.26952	0.584	0.271	1.91763e-07	0.000905506	PVP01_1207600::nucleoside transporter 1
PVP01_1338600	-1.26454	0.756	0.395	0.0105193	1	PVP01_1338600::WD repeat-containing protein, putative
PVP01_1116200	-1.25558	0.694	0.378	0.0385825	1	PVP01_1116200::NLI interacting factor-like phosphatase, putative
PVP01_0915900	-1.22534	0.23	0.092	3.98433e-08	0.00018814	PVP01_0915900::histone-lysine N-methyltransferase SET7, putative
PVP01_1323800	-1.22034	0.072	0.104	0.0455396	1	PVP01_1323800::conserved Plasmodium protein, unknown function
PVP01_0915400	-1.2071	0.852	0.566	0.00454021	1	PVP01_0915400::cyclin-dependent-like kinase CLK3, putative
PVP01_1146900	-1.20673	0.536	0.257	1.7916e-06	0.00845992	PVP01_1146900::zinc finger protein, putative
PVP01_0929800	-1.20588	0.893	0.636	1.33075e-05	0.0628382	PVP01_0929800::parasitophorous vacuolar protein 1, putative
PVP01_0516800	-1.20288	0.904	0.687	1.09674e-08	5.17879e-05	PVP01_0516800::zinc finger protein, putative
PVP01_0116900	-1.19302	0.375	0.104	4.99173e-22	2.3571e-18	PVP01_0116900::mitogen-activated protein kinase organizer 1, putative
PVP01_0834900	-1.18763	0.729	0.432	0.545227	1	PVP01_0834900::transporter, putative
PVP01_0934700	-1.18341	0.612	0.282	2.90479e-07	0.00137164	PVP01_0934700::conserved Plasmodium protein, unknown function
PVP01_0206700	-1.16881	0.649	0.324	0.000109679	0.517905	PVP01_0206700::conserved Plasmodium protein, unknown function
PVP01_1442500	-1.15745	0.763	0.436	0.343707	1	PVP01_1442500::polyadenylate-binding protein 1, putative
PVP01_1436800	-1.14908	0.485	0.152	1.28363e-21	6.06129e-18	PVP01_1436800::thrombospondin-related apical membrane protein
PVP01_0921300	-1.14585	0.148	0.104	0.146067	1	PVP01_0921300::conserved Plasmodium protein, unknown function
PVP01_1134900	-1.14256	0.581	0.263	3.16674e-08	0.000149534	PVP01_1134900::cytosolic Fe-S cluster assembly factor NAR1, putative
PVP01_1112300	-1.1424	0.361	0.181	1.22395e-05	0.0577947	PVP01_1112300::conserved Plasmodium protein, unknown function
PVP01_1142700	-1.13846	0.375	0.128	2.40499e-15	1.13564e-11	PVP01_1142700::ubiquitin-conjugating enzyme E2 PEX4, putative
PVP01_0813300	-1.13576	0.55	0.213	6.59347e-14	3.11344e-10	PVP01_0813300::conserved Plasmodium protein, unknown function
PVP01_1436700	-1.12497	0.388	0.168	6.76089e-09	3.19249e-05	PVP01_1436700::PPPDE peptidase domain-containing protein, putative
PVP01_1010000	-1.12269	0.636	0.279	3.34486e-09	1.57944e-05	PVP01_1010000::MerC domain-containing protein, putative
PVP01_0909200	-1.12033	0.897	0.592	0.0472283	1	PVP01_0909200::casein kinase 2, alpha subunit, putative
PVP01_1244400	-1.11559	0.735	0.358	5.0275e-05	0.237399	PVP01_1244400::conserved Plasmodium protein, unknown function
PVP01_0940000	-1.11478	0.694	0.285	7.03995e-12	3.32426e-08	PVP01_0940000::VPS9 domain-containing protein, putative
PVP01_0925900	-1.10568	0.615	0.302	2.43117e-05	0.1148	PVP01_0925900::ubiquitin-like domain-containing protein, putative
PVP01_0216000	-1.10477	0.753	0.375	0.000344541	1	PVP01_0216000::AP2 domain transcription factor AP2-L, putative
PVP01_1202200	-1.09988	0.237	0.102	4.45408e-07	0.00210322	PVP01_1202200::protein kinase, putative
PVP01_1249000	-1.09603	0.526	0.228	8.95332e-10	4.22776e-06	PVP01_1249000::conserved Plasmodium protein, unknown function
PVP01_1122400	-1.08916	0.732	0.405	0.0393387	1	PVP01_1122400::ankyrin-repeat protein, putative
PVP01_1010500	-1.08608	0.708	0.344	1.44e-05	0.067997	PVP01_1010500::DnaJ protein, putative
PVP01_0808200	-1.08543	0.591	0.244	8.10382e-12	3.82662e-08	PVP01_0808200::protein GPR89, putative
PVP01_0119400	-1.0842	0.302	0.139	7.26581e-07	0.00343092	PVP01_0119400::Plasmodium exported protein, unknown function
PVP01_0722500	-1.08189	0.491	0.19	1.10208e-13	5.204e-10	PVP01_0722500::patatin-like phospholipase, putative
PVP01_1219400	-1.07807	0.141	0.113	0.567375	1	PVP01_1219400::MSP7-like protein
PVP01_1331600	-1.07258	0.32	0.139	2.73822e-08	0.000129299	PVP01_1331600::cysteine protease ATG4, putative
PVP01_0933800	-1.07239	0.787	0.412	0.00986997	1	PVP01_0933800::conserved Plasmodium protein, unknown function
PVP01_0610000	-1.06782	0.835	0.519	0.794805	1	PVP01_0610000::exported protein 3, putative
PVP01_1002700	-1.06445	0.838	0.466	0.184763	1	PVP01_1002700::conserved Plasmodium protein, unknown function
PVP01_1258700	-1.06233	0.581	0.242	1.89506e-11	8.94849e-08	PVP01_1258700::conserved protein, unknown function
PVP01_1211400	-1.06089	0.598	0.27	2.56873e-08	0.000121295	PVP01_1211400::DNA repair protein RAD5, putative
PVP01_0807800	-1.0599	0.804	0.49	0.765195	1	PVP01_0807800::PHD finger protein PHD1, putative
PVP01_1312300	-1.05441	0.574	0.221	2.7418e-14	1.29468e-10	PVP01_1312300::ribonucleoside-diphosphate reductase large subunit, putative
PVP01_0615400	-1.05352	0.436	0.174	1.12258e-11	5.30084e-08	PVP01_0615400::conserved Plasmodium protein, unknown function
PVP01_1112400	-1.04502	0.464	0.214	1.177e-07	0.000555781	PVP01_1112400::conserved Plasmodium protein, unknown function
PVP01_1019700	-1.04366	0.515	0.188	5.12796e-16	2.42142e-12	PVP01_1019700::conserved Plasmodium protein, unknown function
PVP01_0814700	-1.04236	0.787	0.418	0.0238002	1	PVP01_0814700::transcriptional coactivator ADA2, putative
PVP01_1119600	-1.04067	0.436	0.146	5.94976e-18	2.80948e-14	PVP01_1119600::sec14-like cytosolic factor or phosphatidylinositol/phosphatidylcholine transfer protein, putative
PVP01_0708700	-1.03643	0.739	0.384	0.00089223	1	PVP01_0708700::conserved Plasmodium protein, unknown function
PVP01_1017200	-1.03411	0.351	0.173	7.56704e-06	0.0357316	PVP01_1017200::AP2 domain transcription factor AP2-O2, putative
PVP01_1266000	-1.02952	0.22	0.132	0.0100823	1	PVP01_1266000::cytoplasmic tRNA 2-thiolation protein 2, putative
PVP01_1335700	-1.02951	0.718	0.353	3.33799e-05	0.15762	PVP01_1335700::conserved Plasmodium protein, unknown function
PVP01_1030800	-1.02871	0.512	0.21	4.40343e-12	2.0793e-08	PVP01_1030800::hypothetical protein
PVP01_0418700	-1.01853	0.605	0.261	2.70004e-10	1.27496e-06	PVP01_0418700::conserved Plasmodium protein, unknown function
PVP01_0939700	-1.01775	0.619	0.234	1.28391e-15	6.06262e-12	PVP01_0939700::protein KIC5, putative
PVP01_0516700	-1.013	0.773	0.418	0.0366682	1	PVP01_0516700::BEM46-like protein, putative
PVP01_0517700	-1.00803	0.299	0.082	8.72447e-19	4.11969e-15	PVP01_0517700::conserved protein, unknown function
PVP01_0820000	-1.00784	0.268	0.135	5.61551e-05	0.265165	PVP01_0820000::CPW-WPC family protein
PVP01_1216000	-1.00585	0.615	0.26	1.03269e-10	4.87635e-07	PVP01_1216000::conserved protein, unknown function
PVP01_1232800	-1.00064	0.581	0.21	1.26551e-17	5.97576e-14	PVP01_1232800::protein transport protein SFT2, putative
PVP01_0517400	-0.982623	0.887	0.602	0.00234662	1	PVP01_0517400::high mobility group protein B2, putative
PVP01_1111300	-0.982339	0.711	0.31	9.4593e-10	4.46668e-06	PVP01_1111300::E3 SUMO-protein ligase PIAS, putative
PVP01_0518600	-0.977253	0.79	0.377	2.0274e-06	0.00957337	PVP01_0518600::trafficking protein particle complex subunit 2-like protein, putative
PVP01_0821800	-0.96988	0.32	0.127	5.18874e-10	2.45012e-06	PVP01_0821800::conserved Plasmodium protein, unknown function
PVP01_1467200	-0.967092	0.44	0.151	5.88154e-17	2.77726e-13	PVP01_1467200::osmiophilic body protein G377, putative
PVP01_1457100	-0.96426	0.715	0.303	1.88401e-10	8.89629e-07	PVP01_1457100::HD superfamily phosphohydrolase protein, putative
PVP01_0920600	-0.960335	0.619	0.194	6.98433e-26	3.298e-22	PVP01_0920600::conserved protein, unknown function
PVP01_0529800	-0.958473	0.656	0.269	6.1086e-12	2.88448e-08	PVP01_0529800::AP2 domain transcription factor, putative
PVP01_1333500	-0.957888	0.849	0.516	0.966555	1	PVP01_1333500::Btz domain-containing protein, putative
PVP01_0935500	-0.957674	0.876	0.525	0.607571	1	PVP01_0935500::DNA-directed RNA polymerase I subunit RPA2, putative
PVP01_1106700	-0.956238	0.502	0.169	2.75108e-19	1.29906e-15	PVP01_1106700::conserved Plasmodium protein, unknown function
PVP01_1242200	-0.955838	0.66	0.261	5.87344e-14	2.77344e-10	PVP01_1242200::serine/threonine protein phosphatase UIS2, putative
PVP01_1440600	-0.954254	0.271	0.116	8.47107e-08	0.000400004	PVP01_1440600::AP2 domain transcription factor, putative
PVP01_0529400	-0.952763	0.653	0.248	3.75385e-16	1.77257e-12	PVP01_0529400::zinc finger protein, putative
PVP01_0318600	-0.951474	0.299	0.095	5.29831e-15	2.50186e-11	PVP01_0318600::conserved protein, unknown function
PVP01_0116300	-0.950488	0.399	0.136	2.70919e-16	1.27928e-12	PVP01_0116300::cactin homolog, putative
PVP01_0916100	-0.949322	0.601	0.234	1.85121e-14	8.74142e-11	PVP01_0916100::vivapain-3
PVP01_0508200	-0.947809	0.777	0.413	0.00311227	1	PVP01_0508200::HECT-like E3 ubiquitin ligase, putative
PVP01_0939800	-0.945072	0.605	0.21	7.56921e-20	3.57418e-16	PVP01_0939800::WD repeat-containing protein, putative
PVP01_0103500	-0.940315	0.567	0.23	1.73449e-12	8.19027e-09	PVP01_0103500::conserved Plasmodium protein, unknown function
PVP01_0941500	-0.939532	0.622	0.263	8.17385e-11	3.85969e-07	PVP01_0941500::conserved Plasmodium protein, unknown function
PVP01_0621300	-0.938222	0.801	0.444	0.0849373	1	PVP01_0621300::conserved Plasmodium protein, unknown function
PVP01_1465500	-0.92995	0.505	0.144	1.27392e-26	6.01544e-23	PVP01_1465500::conserved Plasmodium protein, unknown function
PVP01_1439600	-0.929886	0.21	0.111	0.000480803	1	PVP01_1439600::conserved Plasmodium protein, unknown function
PVP01_1257900	-0.928954	0.515	0.165	2.75807e-21	1.30236e-17	PVP01_1257900::CLASP domain-containing protein, putative
PVP01_0524000	-0.927136	0.206	0.094	1.08358e-05	0.0511666	PVP01_0524000::Plasmodium exported protein (PHIST), unknown function
PVP01_0942800	-0.92295	0.704	0.312	8.22509e-09	3.88389e-05	PVP01_0942800::conserved Plasmodium protein, unknown function
PVP01_0917300	-0.919299	0.543	0.203	1.72722e-15	8.15592e-12	PVP01_0917300::dipeptidyl aminopeptidase 1, putative
PVP01_0707600	-0.916098	0.216	0.125	0.00454066	1	PVP01_0707600::conserved Plasmodium protein, unknown function
PVP01_0421000	-0.914662	0.203	0.083	3.60045e-07	0.00170013	PVP01_0421000::Sel1 repeat-containing protein, putative
PVP01_1308000	-0.913712	0.942	0.672	5.52484e-05	0.260883	PVP01_1308000::protein phosphatase PPM11, putative
PVP01_0507200	-0.913312	0.299	0.111	3.57888e-11	1.68995e-07	PVP01_0507200::conserved Plasmodium protein, unknown function
PVP01_0821900	-0.907724	0.522	0.162	5.0626e-23	2.39056e-19	PVP01_0821900::DNA-directed RNA polymerase II subunit RPB1, putative
PVP01_0302400	-0.906627	0.674	0.234	1.27139e-20	6.0035e-17	PVP01_0302400::pre-mRNA splicing factor, putative
PVP01_1311100	-0.904311	0.595	0.229	6.88284e-15	3.25008e-11	PVP01_1311100::non-SERCA-type Ca2+ -transporting P-ATPase, putative
PVP01_0734400	-0.904136	0.392	0.141	3.61087e-14	1.70505e-10	PVP01_0734400::Plasmodium exported protein, unknown function
PVP01_1439300	-0.903247	0.509	0.166	2.26406e-20	1.06909e-16	PVP01_1439300::histone-lysine N-methyltransferase, H3 lysine-4 specific, putative
PVP01_0908600	-0.902253	0.574	0.198	1.12745e-19	5.32381e-16	PVP01_0908600::AP2 domain transcription factor, putative
PVP01_1235600	-0.89703	0.632	0.277	1.02664e-09	4.8478e-06	PVP01_1235600::sulfate transporter, putative
PVP01_0214300	-0.896479	0.749	0.316	1.10888e-11	5.23611e-08	PVP01_0214300::RING zinc finger protein, putative
PVP01_0104500	-0.895079	0.464	0.161	4.53331e-17	2.14063e-13	PVP01_0104500::conserved Plasmodium protein, unknown function
PVP01_0822900	-0.894065	0.804	0.474	0.548149	1	PVP01_0822900::cdc2-related protein kinase 4, putative
PVP01_0115000	-0.889199	0.505	0.199	1.80738e-13	8.53443e-10	PVP01_0115000::conserved Plasmodium protein, unknown function
PVP01_1015300	-0.88897	0.636	0.268	4.05032e-11	1.91256e-07	PVP01_1015300::WD repeat-containing protein 26, putative
PVP01_0720500	-0.888285	0.137	0.085	0.0298155	1	PVP01_0720500::dynein intermediate chain, putative
PVP01_1118500	-0.887894	0.247	0.116	7.06729e-06	0.0333718	PVP01_1118500::tetratricopeptide repeat protein, putative
PVP01_1213900	-0.887658	0.838	0.451	0.0031611	1	PVP01_1213900::sodium-dependent phosphate transporter, putative
PVP01_1326500	-0.883981	0.66	0.276	1.27869e-11	6.03797e-08	PVP01_1326500::ERAD-associated E3 ubiquitin-protein ligase HRD1, putative
PVP01_1210000	-0.883438	0.533	0.206	4.96329e-14	2.34367e-10	PVP01_1210000::aspartate carbamoyltransferase, putative
PVP01_1431800	-0.883086	0.656	0.269	4.53858e-12	2.14312e-08	PVP01_1431800::bromodomain protein 2, putative
PVP01_0616100	-0.881638	0.832	0.436	0.00420143	1	PVP01_0616100::ookinete surface protein P25
PVP01_0940100	-0.880083	0.323	0.113	3.00171e-13	1.41741e-09	PVP01_0940100::AP2 domain transcription factor, putative
PVP01_0302900	-0.876775	0.436	0.108	1.35429e-29	6.39496e-26	PVP01_0302900::conserved Plasmodium protein, unknown function
PVP01_1123500	-0.876553	0.485	0.202	2.89817e-11	1.36851e-07	PVP01_1123500::conserved Plasmodium protein, unknown function
PVP01_0835400	-0.876468	0.423	0.144	1.07804e-16	5.09052e-13	PVP01_0835400::conserved Plasmodium protein, unknown function
PVP01_1004000	-0.874693	0.55	0.198	1.43178e-17	6.76088e-14	PVP01_1004000::RING zinc finger protein, putative
PVP01_1143800	-0.873174	0.859	0.469	0.00961063	1	PVP01_1143800::RNA-binding protein, putative
PVP01_1331300	-0.873071	0.742	0.344	1.44472e-07	0.000682198	PVP01_1331300::conserved Plasmodium protein, unknown function
PVP01_1007300	-0.871629	0.553	0.204	2.60611e-16	1.2306e-12	PVP01_1007300::conserved Plasmodium protein, unknown function
PVP01_1121800	-0.871179	0.753	0.326	4.27927e-10	2.02067e-06	PVP01_1121800::transportin, putative
PVP01_1269300	-0.868776	0.416	0.146	7.48327e-16	3.5336e-12	PVP01_1269300::conserved Plasmodium protein, unknown function
PVP01_0204600	-0.86766	0.285	0.113	1.77102e-09	8.36274e-06	PVP01_0204600::bromodomain protein 3, putative
PVP01_0908400	-0.867275	0.137	0.076	0.00540039	1	PVP01_0908400::conserved Plasmodium protein, unknown function
PVP01_1261400	-0.865237	0.694	0.262	1.853e-16	8.74988e-13	PVP01_1261400::RNA-binding protein, putative
PVP01_0726100	-0.864721	0.509	0.163	1.7204e-21	8.12372e-18	PVP01_0726100::RNA-binding protein, putative
PVP01_0202500	-0.864408	0.557	0.186	5.25644e-21	2.48209e-17	PVP01_0202500::Plasmodium exported protein, unknown function
PVP01_0932700	-0.861423	0.667	0.299	2.14319e-08	0.000101202	PVP01_0932700::conserved Plasmodium protein, unknown function
PVP01_1244100	-0.856253	0.828	0.42	1.62586e-05	0.0767733	PVP01_1244100::cytochrome c1, heme protein, mitochondrial, putative
PVP01_0806600	-0.855682	0.67	0.267	4.54552e-14	2.1464e-10	PVP01_0806600::PPPDE peptidase, putative
PVP01_0908800	-0.85545	0.749	0.347	2.5064e-07	0.00118352	PVP01_0908800::IWS1-like protein, putative
PVP01_1229400	-0.854562	0.351	0.127	2.84353e-13	1.34271e-09	PVP01_1229400::lactate dehydrogenase, putative
PVP01_1430000	-0.853605	0.749	0.323	3.92865e-10	1.85511e-06	PVP01_1430000::protein phosphatase PPM5, putative
PVP01_0812100	-0.84935	0.519	0.153	1.40048e-25	6.61307e-22	PVP01_0812100::RING zinc finger protein, putative
PVP01_0215200	-0.847894	0.447	0.168	4.93885e-14	2.33212e-10	PVP01_0215200::N6-adenosine-methyltransferase MT-A70, putative
PVP01_1416800	-0.84597	0.739	0.318	2.22159e-10	1.04904e-06	PVP01_1416800::exportin-T, putative
PVP01_0606300	-0.845837	0.505	0.183	1.54179e-16	7.28032e-13	PVP01_0606300::conserved Plasmodium protein, unknown function
PVP01_1242500	-0.843888	0.388	0.143	8.97059e-14	4.23591e-10	PVP01_1242500::conserved Plasmodium protein, unknown function
PVP01_0420400	-0.843551	0.725	0.375	0.000137716	0.650294	PVP01_0420400::hexose transporter
PVP01_0723600	-0.835053	0.103	0.089	0.734071	1	PVP01_0723600::conserved Plasmodium protein, unknown function
PVP01_0613800	-0.83408	0.361	0.095	2.45267e-23	1.15815e-19	PVP01_0613800::merozoite TRAP-like protein, putative
PVP01_1121400	-0.833297	0.481	0.167	7.53569e-18	3.55835e-14	PVP01_1121400::HECT domain-containing protein 1, putative
PVP01_1341300	-0.828287	0.629	0.238	6.95775e-16	3.28545e-12	PVP01_1341300::conserved Plasmodium protein, unknown function
PVP01_1420200	-0.826879	0.756	0.348	9.72988e-08	0.000459445	PVP01_1420200::tRNA (guanine(26)-N(2))-dimethyltransferase, putative
PVP01_0924800	-0.826667	0.289	0.123	3.87469e-08	0.000182963	PVP01_0924800::thioredoxin-like protein, putative
PVP01_1210700	-0.826206	0.478	0.158	1.33663e-19	6.31158e-16	PVP01_1210700::TLD domain-containing protein, putative
PVP01_1220400	-0.825255	0.595	0.229	1.40322e-14	6.626e-11	PVP01_1220400::MSP7-like protein
PVP01_0107400	-0.824484	0.629	0.226	9.22538e-19	4.35622e-15	PVP01_0107400::conserved Plasmodium protein, unknown function
PVP01_1262900	-0.82353	0.395	0.144	5.14623e-14	2.43005e-10	PVP01_1262900::conserved Plasmodium protein, unknown function
PVP01_0828900	-0.821818	0.797	0.393	0.000148714	0.702225	PVP01_0828900::phosphatidylinositol 3- and 4-kinase, putative
PVP01_0807300	-0.815196	0.674	0.255	1.02976e-16	4.86252e-13	PVP01_0807300::conserved protein, unknown function
PVP01_1114400	-0.814361	0.292	0.114	6.29305e-10	2.97158e-06	PVP01_1114400::DNA helicase, putative
PVP01_1411200	-0.811155	0.337	0.102	8.20757e-18	3.87562e-14	PVP01_1411200::conserved Plasmodium protein, unknown function
PVP01_0603900	-0.809842	0.595	0.228	1.91114e-15	9.02439e-12	PVP01_0603900::conserved Plasmodium protein, unknown function
PVP01_1257500	-0.808619	0.625	0.251	5.44036e-15	2.56894e-11	PVP01_1257500::AP2 domain transcription factor AP2-O5, putative
PVP01_0614500	-0.807455	0.56	0.184	1.36219e-21	6.43228e-18	PVP01_0614500::LEM3/CDC50 family protein, putative
PVP01_0808800	-0.807321	0.649	0.221	3.90051e-21	1.84182e-17	PVP01_0808800::Plasmodium exported protein (PHIST), unknown function
PVP01_1119800	-0.806976	0.904	0.566	0.857352	1	PVP01_1119800::SET domain protein, putative
PVP01_0719100	-0.806793	0.488	0.153	9.69818e-22	4.57948e-18	PVP01_0719100::CRAL/TRIO domain-containing protein, putative
PVP01_1208800	-0.805627	0.285	0.105	2.15426e-11	1.01724e-07	PVP01_1208800::dynactin subunit 2, putative
PVP01_1228000	-0.804796	0.704	0.237	3.58137e-24	1.69112e-20	PVP01_1228000::translation initiation factor eIF-2B subunit gamma, putative
PVP01_1436200	-0.802162	0.526	0.187	1.05686e-17	4.99049e-14	PVP01_1436200::conserved protein, unknown function
PVP01_1435700	-0.801214	0.632	0.247	1.5633e-14	7.38192e-11	PVP01_1435700::DNA-binding chaperone, putative
PVP01_0107900	-0.800751	0.863	0.479	0.0798755	1	PVP01_0107900::E3 ubiquitin-protein ligase, putative
PVP01_1018000	-0.800508	0.636	0.276	6.31893e-10	2.9838e-06	PVP01_1018000::NLI interacting factor-like phosphatase, putative
PVP01_1112800	-0.799288	0.615	0.228	2.84077e-17	1.34141e-13	PVP01_1112800::riboflavin kinase, putative
PVP01_1108000	-0.797252	0.371	0.135	1.86421e-13	8.80282e-10	PVP01_1108000::conserved protein, unknown function
PVP01_1456600	-0.796933	0.543	0.158	1.76052e-27	8.31315e-24	PVP01_1456600::conserved Plasmodium protein, unknown function
PVP01_1017700	-0.795541	0.44	0.15	5.02162e-17	2.37121e-13	PVP01_1017700::tRNA pseudouridine synthase, putative
PVP01_0918600	-0.791238	0.388	0.142	8.68306e-14	4.10014e-10	PVP01_0918600::conserved Plasmodium protein, unknown function
PVP01_0109900	-0.788988	0.818	0.327	3.32679e-16	1.57091e-12	PVP01_0109900::ribonucleases P/MRP protein subunit POP1, putative
PVP01_0917400	-0.786121	0.612	0.212	1.08215e-20	5.10991e-17	PVP01_0917400::heat shock protein 101, putative
PVP01_0405900	-0.784465	0.512	0.167	4.45851e-21	2.10531e-17	PVP01_0405900::saccharopine dehydrogenase, putative
PVP01_0939100	-0.782041	0.502	0.18	1.34358e-16	6.3444e-13	PVP01_0939100::ubiquitin-related modifier 1, putative
PVP01_1016000	-0.781839	0.687	0.258	3.64674e-17	1.72199e-13	PVP01_1016000::zinc finger protein, putative
PVP01_0810800	-0.781412	0.663	0.22	2.37574e-24	1.12182e-20	PVP01_0810800::dolichyl-phosphate-mannose--protein mannosyltransferase, putative
PVP01_0905700	-0.779726	0.691	0.296	1.78376e-10	8.42293e-07	PVP01_0905700::calcium/calmodulin-dependent protein kinase, putative
PVP01_1436300	-0.779008	0.811	0.452	0.0918212	1	PVP01_1436300::conserved Plasmodium protein, unknown function
PVP01_0522700	-0.777554	0.395	0.121	1.06075e-19	5.00888e-16	PVP01_0522700::Plasmodium exported protein (PHIST), unknown function
PVP01_1308600	-0.776458	0.258	0.092	4.91077e-11	2.31887e-07	PVP01_1308600::cGMP-specific 3',5'-cyclic phosphodiesterase alpha, putative
PVP01_0814400	-0.774607	0.79	0.4	0.000376844	1	PVP01_0814400::SPRY domain-containing protein, putative
PVP01_1438600	-0.77087	0.131	0.071	0.00601366	1	PVP01_1438600::conserved Plasmodium protein, unknown function
PVP01_1413700	-0.76352	0.667	0.244	1.77212e-18	8.36794e-15	PVP01_1413700::conserved Plasmodium protein, unknown function
PVP01_1206600	-0.761722	0.639	0.229	2.07598e-18	9.80277e-15	PVP01_1206600::step II splicing factor, putative
PVP01_0207400	-0.759408	0.416	0.135	1.06734e-18	5.04e-15	PVP01_0207400::Niemann-Pick type C1-related protein, putative
PVP01_0822800	-0.757959	0.639	0.214	1.99087e-23	9.40091e-20	PVP01_0822800::conserved Plasmodium protein, unknown function
PVP01_0729200	-0.755574	0.533	0.18	6.81405e-20	3.21759e-16	PVP01_0729200::peptidyl-prolyl cis-trans isomerase, putative
PVP01_0206600	-0.755528	0.605	0.223	2.03984e-17	9.63211e-14	PVP01_0206600::mitochondrial carrier protein, putative
PVP01_1457900	-0.753892	0.78	0.4	0.000209642	0.989932	PVP01_1457900::conserved Plasmodium protein, unknown function
PVP01_0620600	-0.753794	0.107	0.076	0.20803	1	PVP01_0620600::conserved Plasmodium protein, unknown function
PVP01_1224200	-0.752662	0.883	0.454	3.43979e-06	0.0162427	PVP01_1224200::DnaJ protein, putative
PVP01_1467300	-0.751652	0.725	0.296	5.32186e-13	2.51298e-09	PVP01_1467300::CSC1-like protein, putative
PVP01_1433300	-0.75148	0.392	0.12	1.00379e-19	4.73988e-16	PVP01_1433300::conserved Plasmodium protein, unknown function
PVP01_0532000	-0.750625	0.196	0.077	1.31629e-07	0.000621551	PVP01_0532000::glideosome associated protein with multiple membrane spans 2, putative
PVP01_1105900	-0.749789	0.196	0.07	4.94938e-09	2.3371e-05	PVP01_1105900::DIP13 homolog, putative
PVP01_1004800	-0.747038	0.457	0.119	2.77734e-28	1.31146e-24	PVP01_1004800::conserved Plasmodium protein, unknown function
PVP01_1139800	-0.746864	0.77	0.34	6.24497e-10	2.94887e-06	PVP01_1139800::zinc transporter ZIP1, putative
PVP01_0527700	-0.745571	0.928	0.642	0.130685	1	PVP01_0527700::conserved Plasmodium protein, unknown function
PVP01_1142400	-0.743978	0.715	0.306	4.28358e-11	2.02271e-07	PVP01_1142400::polypyrimidine tract-binding protein, putative
PVP01_0905000	-0.743961	0.553	0.178	1.53364e-22	7.24184e-19	PVP01_0905000::chromatin remodeling protein, putative
PVP01_1312100	-0.743363	0.165	0.098	0.011347	1	PVP01_1312100::pantothenate kinase 2, putative
PVP01_0204200	-0.743321	0.732	0.338	8.70401e-08	0.000411003	PVP01_0204200::adenylate kinase-like protein 1, putative
PVP01_0412500	-0.74261	0.674	0.237	2.66904e-20	1.26032e-16	PVP01_0412500::conserved Plasmodium protein, unknown function
PVP01_0916000	-0.742309	0.271	0.099	8.74379e-11	4.12882e-07	PVP01_0916000::vivapain-2
PVP01_1418100	-0.741095	0.275	0.082	1.52642e-15	7.20777e-12	PVP01_1418100::AP2 domain transcription factor AP2-FG, putative
PVP01_0936200	-0.740535	0.151	0.058	1.60485e-06	0.00757811	PVP01_0936200::HotDog domain-containing protein, putative
PVP01_0530500	-0.738284	0.711	0.256	3.31186e-20	1.56386e-16	PVP01_0530500::steroid dehydrogenase, putative
PVP01_0940900	-0.737889	0.711	0.287	4.67666e-14	2.20832e-10	PVP01_0940900::conserved Plasmodium protein, unknown function
PVP01_0114800	-0.737659	0.44	0.099	4.79854e-34	2.26587e-30	PVP01_0114800::serine/threonine protein kinase, FIKK family
PVP01_0934000	-0.737058	0.601	0.224	1.26734e-16	5.9844e-13	PVP01_0934000::conserved Plasmodium protein, unknown function
PVP01_0914800	-0.735099	0.344	0.083	4.38129e-25	2.06885e-21	PVP01_0914800::dynein light chain Tctex-type, putative
PVP01_1015900	-0.734001	0.392	0.127	1.33824e-17	6.31915e-14	PVP01_1015900::NOSIP domain-containing protein, putative
PVP01_1136000	-0.733545	0.622	0.217	3.35834e-20	1.58581e-16	PVP01_1136000::conserved Plasmodium protein, unknown function
PVP01_1139300	-0.733487	0.43	0.126	1.93512e-22	9.13764e-19	PVP01_1139300::protein KIC6, putative
PVP01_1316800	-0.728776	0.423	0.114	2.46221e-25	1.16266e-21	PVP01_1316800::protein-L-isoaspartate(D-aspartate) O-methyltransferase, putative
PVP01_1009700	-0.727817	0.45	0.176	4.60227e-13	2.17319e-09	PVP01_1009700::conserved Plasmodium protein, unknown function
PVP01_0614100	-0.727182	0.732	0.247	8.66027e-25	4.08938e-21	PVP01_0614100::conserved Plasmodium protein, unknown function
PVP01_0907900	-0.726137	0.698	0.279	4.46687e-14	2.10926e-10	PVP01_0907900::nucleic acid binding protein, putative
PVP01_1211000	-0.72476	0.691	0.237	2.3177e-22	1.09442e-18	PVP01_1211000::conserved Plasmodium protein, unknown function
PVP01_1239300	-0.724672	0.522	0.16	1.49831e-23	7.07501e-20	PVP01_1239300::DNA/RNA-binding protein KIN17, putative
PVP01_1212900	-0.723645	0.663	0.236	9.69683e-20	4.57884e-16	PVP01_1212900::V-type proton ATPase subunit D, putative
PVP01_1114500	-0.723527	0.584	0.223	2.52991e-15	1.19462e-11	PVP01_1114500::conserved Plasmodium protein, unknown function
PVP01_1014400	-0.72301	0.732	0.333	1.58893e-08	7.50293e-05	PVP01_1014400::CCR4 domain-containing protein 1, putative
PVP01_0717300	-0.722825	0.625	0.191	6.14831e-28	2.90323e-24	PVP01_0717300::gamma-glutamylcysteine synthetase, putative
PVP01_1339000	-0.717692	0.88	0.539	0.235715	1	PVP01_1339000::cytidine diphosphate-diacylglycerol synthase, putative
PVP01_0708200	-0.717447	0.378	0.11	9.32649e-21	4.40397e-17	PVP01_0708200::FHA domain protein, putative
PVP01_1253700	-0.716753	0.598	0.166	9.48271e-33	4.47774e-29	PVP01_1253700::Yos1-like protein, putative
PVP01_1304300	-0.716595	0.32	0.091	7.44378e-19	3.51495e-15	PVP01_1304300::HAD domain ookinete protein, putative
PVP01_1260500	-0.715285	0.57	0.194	4.58481e-20	2.16495e-16	PVP01_1260500::nucleoporin NUP313, putative
PVP01_0316300	-0.713929	0.797	0.363	5.95896e-10	2.81382e-06	PVP01_0316300::conserved protein, unknown function
PVP01_0613700	-0.713545	0.481	0.121	9.75831e-32	4.60787e-28	PVP01_0613700::conserved Plasmodium protein, unknown function
PVP01_0723100	-0.712917	0.265	0.069	3.77695e-18	1.78348e-14	PVP01_0723100::conserved Plasmodium protein, unknown function
PVP01_1413800	-0.712312	0.876	0.547	0.763221	1	PVP01_1413800::eukaryotic translation initation factor 4 gamma, putative
PVP01_0708100	-0.711428	0.512	0.156	1.27672e-23	6.02865e-20	PVP01_0708100::conserved protein, unknown function
PVP01_0925500	-0.709396	0.804	0.354	1.38809e-09	6.55456e-06	PVP01_0925500::conserved Plasmodium protein, unknown function
PVP01_0511900	-0.70931	0.172	0.075	1.18936e-05	0.0561615	PVP01_0511900::conserved Plasmodium protein, unknown function
PVP01_1437400	-0.709009	0.787	0.405	0.000379371	1	PVP01_1437400::arginine--tRNA ligase, putative
PVP01_0810200	-0.708124	0.557	0.163	2.06602e-27	9.75573e-24	PVP01_0810200::PI31 domain-containing protein, putative
PVP01_0618500	-0.706609	0.646	0.269	1.17994e-11	5.57166e-08	PVP01_0618500::haloacid dehalogenase-like hydrolase, putative
PVP01_1218400	-0.704421	0.677	0.237	2.2703e-20	1.07203e-16	PVP01_1218400::conserved Plasmodium protein, unknown function
PVP01_1426200	-0.70416	0.588	0.193	1.06649e-22	5.03597e-19	PVP01_1426200::conserved Plasmodium protein, unknown function
PVP01_1346000	-0.70251	0.519	0.15	2.29363e-26	1.08305e-22	PVP01_1346000::conserved Plasmodium protein, unknown function
PVP01_0916300	-0.701672	0.251	0.103	3.99572e-08	0.000188678	PVP01_0916300::AP2 domain transcription factor, putative
PVP01_1323500	-0.700952	0.371	0.097	4.50787e-24	2.12861e-20	PVP01_1323500::conserved Plasmodium protein, unknown function
PVP01_1105200	-0.700452	0.416	0.112	2.35409e-25	1.1116e-21	PVP01_1105200::phosphatidylserine synthase, putative
PVP01_0826100	-0.700275	0.598	0.157	6.54667e-35	3.09134e-31	PVP01_0826100::vesicle transport v-SNARE protein, putative
PVP01_1263900	-0.699013	0.753	0.292	4.84285e-16	2.2868e-12	PVP01_1263900::conserved Plasmodium protein, unknown function
PVP01_0317700	-0.697119	0.395	0.104	2.14533e-25	1.01303e-21	PVP01_0317700::conserved Plasmodium protein, unknown function
PVP01_0935900	-0.696803	0.601	0.178	6.71796e-29	3.17222e-25	PVP01_0935900::protein phosphatase PPM8, putative
PVP01_0213800	-0.695046	0.536	0.153	1.47106e-27	6.94637e-24	PVP01_0213800::anaphase-promoting complex subunit 1, putative
PVP01_1210500	-0.694996	0.773	0.332	5.04832e-11	2.38382e-07	PVP01_1210500::zinc finger protein, putative
PVP01_1420000	-0.693866	0.601	0.2	3.22377e-22	1.52226e-18	PVP01_1420000::ubiquitin carboxyl-terminal hydrolase MINDY, putative
PVP01_1206800	-0.692511	0.103	0.075	0.223533	1	PVP01_1206800::conserved Plasmodium protein, unknown function
PVP01_1254600	-0.690902	0.663	0.233	4.75645e-20	2.246e-16	PVP01_1254600::conserved Plasmodium protein, unknown function
PVP01_1424300	-0.690762	0.46	0.167	9.64256e-16	4.55322e-12	PVP01_1424300::conserved Plasmodium protein, unknown function
PVP01_1320900	-0.689066	0.498	0.138	1.38938e-27	6.56066e-24	PVP01_1320900::protein kinase, putative
PVP01_0724300	-0.68833	0.595	0.208	2.07608e-19	9.80325e-16	PVP01_0724300::regulator of nonsense transcripts 2, putative
PVP01_1419200	-0.687601	0.278	0.106	3.79673e-10	1.79282e-06	PVP01_1419200::conserved Plasmodium protein, unknown function
PVP01_1224800	-0.686221	0.254	0.079	1.39702e-13	6.59673e-10	PVP01_1224800::apicoplast calcium binding protein 1, putative
PVP01_0718200	-0.685196	0.828	0.39	2.76129e-07	0.00130388	PVP01_0718200::TLD domain-containing protein
PVP01_0409900	-0.685111	0.605	0.187	4.49688e-26	2.12343e-22	PVP01_0409900::acyl-CoA synthetase, putative
PVP01_0118300	-0.682773	0.742	0.317	7.39897e-11	3.49379e-07	PVP01_0118300::lysine-specific histone demethylase, putative
PVP01_1336500	-0.682684	0.533	0.179	5.32511e-20	2.51452e-16	PVP01_1336500::conserved Plasmodium protein, unknown function
PVP01_0922900	-0.682418	0.842	0.415	3.73632e-06	0.0176429	PVP01_0922900::conserved Plasmodium protein, unknown function
PVP01_0921900	-0.682248	0.467	0.138	1.03291e-23	4.87742e-20	PVP01_0921900::tyrosine kinase-like protein, putative
PVP01_0816500	-0.681488	0.581	0.187	3.26645e-23	1.54242e-19	PVP01_0816500::U4/U6.U5 tri-snRNP-associated protein 1, putative
PVP01_0621000	-0.681352	0.567	0.156	3.86583e-31	1.82545e-27	PVP01_0621000::conserved protein, unknown function
PVP01_0712600	-0.680744	0.608	0.187	7.25517e-27	3.42589e-23	PVP01_0712600::phospholipid or glycerol acyltransferase, putative
PVP01_1450000	-0.679969	0.371	0.115	1.82297e-18	8.60805e-15	PVP01_1450000::conserved Plasmodium protein, unknown function
PVP01_0508100	-0.679124	0.515	0.15	4.46925e-26	2.11038e-22	PVP01_0508100::alpha/beta hydrolase, putative
PVP01_1232400	-0.677358	0.512	0.125	1.53573e-34	7.2517e-31	PVP01_1232400::TOG domain-containing protein, putative
PVP01_0801700	-0.675366	0.196	0.064	1.72648e-10	8.15244e-07	PVP01_0801700::STP1 protein
PVP01_1267300	-0.674123	0.474	0.132	9.68281e-27	4.57222e-23	PVP01_1267300::leucine carboxyl methyltransferase, putative
PVP01_1339100	-0.672257	0.842	0.448	0.0057687	1	PVP01_1339100::CUGBP Elav-like family member 2, putative
PVP01_1243900	-0.671893	0.478	0.139	2.01573e-24	9.51827e-21	PVP01_1243900::AAA ATPase, putative
PVP01_0309300	-0.670707	0.271	0.108	4.43008e-09	2.09188e-05	PVP01_0309300::erythrocyte vesicle protein 1, putative
PVP01_0512700	-0.670625	0.488	0.164	5.40648e-19	2.55294e-15	PVP01_0512700::polyribonucleotide 5'-hydroxyl-kinase Clp1, putative
PVP01_1308100	-0.669292	0.698	0.276	3.21973e-14	1.52036e-10	PVP01_1308100::mago-binding protein, putative
PVP01_1325200	-0.667222	0.663	0.26	7.74082e-15	3.65521e-11	PVP01_1325200::vacuolar protein sorting-associated protein 3, putative
PVP01_1214200	-0.667186	0.591	0.177	1.95314e-27	9.22271e-24	PVP01_1214200::RNA lariat debranching enzyme, putative
PVP01_1207900	-0.6653	0.168	0.06	4.19724e-08	0.000198194	PVP01_1207900::conserved Plasmodium protein, unknown function
PVP01_0920400	-0.664776	0.416	0.106	4.9235e-27	2.32488e-23	PVP01_0920400::alternative splicing factor ASF-1, putative
PVP01_0212200	-0.664649	0.852	0.493	0.0497201	1	PVP01_0212200::ubiquitin carboxyl-terminal hydrolase, putative
PVP01_1257000	-0.66418	0.56	0.153	7.19597e-32	3.39794e-28	PVP01_1257000::protein kinase, putative
PVP01_0319800	-0.662904	0.77	0.361	3.00311e-08	0.000141807	PVP01_0319800::conserved Plasmodium protein, unknown function
PVP01_0113600	-0.6616	0.46	0.132	5.25957e-25	2.48357e-21	PVP01_0113600::V-type proton ATPase subunit a, putative
PVP01_0415700	-0.661201	0.649	0.226	1.02925e-20	4.86012e-17	PVP01_0415700::patatin-like phospholipase 1, putative
PVP01_0814600	-0.66046	0.309	0.091	1.66667e-17	7.87002e-14	PVP01_0814600::conserved Plasmodium protein, unknown function
PVP01_0916700	-0.660294	0.646	0.228	3.47433e-20	1.64058e-16	PVP01_0916700::serine esterase, putative
PVP01_0707800	-0.659208	0.753	0.283	1.7541e-18	8.28285e-15	PVP01_0707800::apoptosis-related protein, putative
PVP01_1303600	-0.658517	0.313	0.111	1.04934e-12	4.95499e-09	PVP01_1303600::sexual stage-specific protein G37, putative
PVP01_1241000	-0.657244	0.227	0.09	3.06028e-08	0.000144507	PVP01_1241000::dynein beta chain, putative
PVP01_0316400	-0.657167	0.292	0.089	8.27579e-16	3.90783e-12	PVP01_0316400::phosphoinositide-binding protein, putative
PVP01_1244500	-0.657069	0.797	0.396	6.54746e-06	0.0309171	PVP01_1244500::GTP-binding protein, putative
PVP01_1339700	-0.655842	0.701	0.264	5.81355e-17	2.74516e-13	PVP01_1339700::DNA damage-inducible protein 1, putative
PVP01_1425200	-0.655157	0.759	0.31	3.21705e-14	1.51909e-10	PVP01_1425200::importin subunit beta, putative
PVP01_1233100	-0.653205	0.22	0.073	6.03062e-11	2.84766e-07	PVP01_1233100::conserved Plasmodium protein, unknown function
PVP01_0304400	-0.652698	0.467	0.132	8.128e-26	3.83804e-22	PVP01_0304400::ATP-dependent RNA helicase DDX51, putative
PVP01_0935400	-0.652087	0.533	0.19	7.17634e-18	3.38867e-14	PVP01_0935400::zinc finger protein, putative
PVP01_1022500	-0.652059	0.863	0.548	0.429126	1	PVP01_1022500::RNA pseudouridylate synthase, putative
PVP01_0617200	-0.650771	0.409	0.127	6.50493e-20	3.07163e-16	PVP01_0617200::mRNA-decapping enzyme subunit 1, putative
PVP01_1203500	-0.650642	0.244	0.11	1.22638e-06	0.00579099	PVP01_1203500::conserved Plasmodium protein, unknown function
PVP01_1345200	-0.650427	0.447	0.15	2.68309e-18	1.26696e-14	PVP01_1345200::selenoprotein, putative
PVP01_0734300	-0.649901	0.175	0.054	2.34377e-10	1.10673e-06	PVP01_0734300::conserved Plasmodium protein, unknown function
PVP01_0517300	-0.649655	0.323	0.094	1.67773e-18	7.92226e-15	PVP01_0517300::U4/U6.U5 small nuclear ribonucleoprotein, putative
PVP01_1204300	-0.648321	0.457	0.134	1.85136e-23	8.74211e-20	PVP01_1204300::conserved Plasmodium protein, unknown function
PVP01_0216200	-0.64711	0.746	0.358	6.15191e-07	0.00290493	PVP01_0216200::conserved Plasmodium protein, unknown function
PVP01_0718300	-0.647064	0.467	0.122	4.0147e-29	1.89574e-25	PVP01_0718300::regulator of chromosome condensation-PP1-interacting protein, putative
PVP01_0607000	-0.646655	0.811	0.384	7.44274e-07	0.00351446	PVP01_0607000::schizont egress antigen-1, putative
PVP01_1135000	-0.644862	0.261	0.073	3.01295e-16	1.42271e-12	PVP01_1135000::filamin domain-containing protein, putative
PVP01_1467700	-0.64322	0.68	0.231	4.47138e-22	2.11139e-18	PVP01_1467700::translation initiation factor eIF-2B subunit beta, putative
PVP01_1450700	-0.642481	0.316	0.08	7.66422e-22	3.61904e-18	PVP01_1450700::CG2-related protein, putative
PVP01_0115600	-0.642419	0.759	0.321	1.69542e-11	8.00579e-08	PVP01_0115600::GTPase-activating protein, putative
PVP01_0413200	-0.640125	0.56	0.181	1.90601e-22	9.00019e-19	PVP01_0413200::tyrosine kinase-like protein, putative
PVP01_1405700	-0.64002	0.557	0.15	1.01412e-31	4.78868e-28	PVP01_1405700::NLI interacting factor-like phosphatase, putative
PVP01_0933200	-0.639208	0.687	0.23	8.53212e-24	4.02887e-20	PVP01_0933200::conserved Plasmodium protein, unknown function
PVP01_0945100	-0.638734	0.375	0.111	5.13754e-20	2.42595e-16	PVP01_0945100::conserved Plasmodium protein, unknown function
PVP01_0515600	-0.638312	0.234	0.08	6.86284e-11	3.24063e-07	PVP01_0515600::Plasmodium exported protein (PHIST), unknown function
PVP01_0519300	-0.637712	0.725	0.305	2.79241e-12	1.31857e-08	PVP01_0519300::ribosome assembly protein RRB1, putative
PVP01_1118400	-0.637688	0.677	0.275	3.15592e-13	1.49022e-09	PVP01_1118400::conserved Plasmodium protein, unknown function
PVP01_1142900	-0.636853	0.43	0.116	1.21682e-25	5.74581e-22	PVP01_1142900::protein KIC1, putative
PVP01_0725700	-0.63685	0.302	0.099	1.75203e-14	8.27307e-11	PVP01_0725700::zinc finger protein, putative
PVP01_API03500	-0.636396	0.247	0.065	6.49981e-17	3.06921e-13	PVP01_API03500::chaperone protein ClpM, putative
PVP01_1028300	-0.635008	0.364	0.099	3.2239e-22	1.52233e-18	PVP01_1028300::conserved Plasmodium protein, unknown function
PVP01_0915100	-0.634528	0.443	0.12	5.80484e-26	2.74105e-22	PVP01_0915100::RAP protein, putative
PVP01_0701800	-0.634509	0.777	0.312	4.38157e-15	2.06898e-11	PVP01_0701800::ATP-dependent RNA helicase DDX60, putative
PVP01_0528200	-0.634057	0.299	0.051	3.43961e-32	1.62418e-28	PVP01_0528200::MOLO1 domain-containing protein, putative
PVP01_1412600	-0.63216	0.577	0.173	7.42602e-27	3.50656e-23	PVP01_1412600::conserved Plasmodium protein, unknown function
PVP01_0913900	-0.629832	0.388	0.097	1.82003e-26	8.59418e-23	PVP01_0913900::protein tyrosine phosphatase, putative
PVP01_0820500	-0.628442	0.533	0.183	4.74793e-19	2.24197e-15	PVP01_0820500::ABC transporter I family member 1, putative
PVP01_0704800	-0.62835	0.656	0.221	3.37176e-22	1.59214e-18	PVP01_0704800::Maf-like protein, putative
PVP01_1318900	-0.62425	0.388	0.095	3.58932e-27	1.69488e-23	PVP01_1318900::conserved Plasmodium protein, unknown function
PVP01_0911300	-0.622968	0.44	0.102	2.00613e-32	9.47295e-29	PVP01_0911300::vacuolar protein sorting-associated protein 35, putative
PVP01_0412400	-0.622902	0.708	0.269	7.08441e-17	3.34526e-13	PVP01_0412400::conserved Plasmodium protein, unknown function
PVP01_1005500	-0.622764	0.292	0.072	2.64982e-21	1.25124e-17	PVP01_1005500::conserved protein, unknown function
PVP01_1132000	-0.620546	0.412	0.085	9.49233e-36	4.48228e-32	PVP01_1132000::AP-2 complex subunit alpha, putative
PVP01_0730100	-0.619764	0.735	0.29	3.90722e-15	1.84499e-11	PVP01_0730100::PUB domain-containing protein, putative
PVP01_0110300	-0.619659	0.351	0.092	1.70707e-22	8.06078e-19	PVP01_0110300::hydrolase, putative
PVP01_0610200	-0.619431	0.574	0.171	5.46724e-28	2.58163e-24	PVP01_0610200::Eps15-like protein, putative
PVP01_1338000	-0.618387	0.612	0.207	2.70514e-21	1.27737e-17	PVP01_1338000::ribosome maturation protein SBDS, putative
PVP01_0410000	-0.617149	0.206	0.093	6.39419e-06	0.0301934	PVP01_0410000::rhoptry neck protein 6, putative
PVP01_1440200	-0.615641	0.141	0.078	0.00502816	1	PVP01_1440200::conserved Plasmodium protein, unknown function
PVP01_0707500	-0.614897	0.564	0.161	1.3178e-28	6.22265e-25	PVP01_0707500::conserved Plasmodium protein, unknown function
PVP01_1139100	-0.614657	0.271	0.117	8.47819e-08	0.00040034	PVP01_1139100::conserved Plasmodium protein, unknown function
PVP01_0717100	-0.614429	0.172	0.045	1.80844e-12	8.53945e-09	PVP01_0717100::conserved Plasmodium protein, unknown function
PVP01_1403300	-0.614262	0.381	0.114	8.29088e-20	3.91495e-16	PVP01_1403300::conserved protein, unknown function
PVP01_0804800	-0.613217	0.588	0.153	1.96261e-35	9.26743e-32	PVP01_0804800::U3 small nucleolar RNA-associated protein 25, putative
PVP01_0921700	-0.610428	0.529	0.16	8.00816e-25	3.78145e-21	PVP01_0921700::conserved protein, unknown function
PVP01_0920200	-0.60888	0.275	0.076	2.2075e-17	1.04238e-13	PVP01_0920200::ATP-dependent zinc metalloprotease FTSH, putative
PVP01_1202100	-0.608059	0.605	0.167	5.46659e-32	2.58132e-28	PVP01_1202100::intron-binding protein aquarius, putative
PVP01_1225900	-0.607326	0.694	0.232	1.22026e-23	5.76208e-20	PVP01_1225900::alpha/beta-hydrolase, putative
PVP01_1468100	-0.606876	0.299	0.063	4.93995e-26	2.33265e-22	PVP01_1468100::HSP20-like chaperone, putative
PVP01_1442400	-0.605682	0.268	0.059	2.07661e-22	9.80577e-19	PVP01_1442400::BRO1 domain-containing protein, putative
PVP01_1211500	-0.604618	0.794	0.343	3.30908e-11	1.56255e-07	PVP01_1211500::CDT1-like protein, putative
PVP01_1232200	-0.604139	0.192	0.069	7.34476e-09	3.4682e-05	PVP01_1232200::conserved Plasmodium protein, unknown function
PVP01_0820300	-0.603285	0.43	0.14	2.05854e-18	9.72041e-15	PVP01_0820300::conserved protein, unknown function
PVP01_1109300	-0.602247	0.722	0.259	1.2453e-20	5.88029e-17	PVP01_1109300::conserved Plasmodium protein, unknown function
PVP01_1247900	-0.602203	0.701	0.265	2.66359e-17	1.25775e-13	PVP01_1247900::ATP-dependent RNA helicase DBP5, putative
PVP01_0946800	-0.600925	0.216	0.065	1.2529e-12	5.91618e-09	PVP01_0946800::PH-like domain-containing protein, putative
PVP01_1233000	-0.600766	0.584	0.179	7.27152e-26	3.43361e-22	PVP01_1233000::conserved Plasmodium protein, unknown function
PVP01_1220800	-0.599648	0.564	0.16	6.5791e-29	3.10665e-25	PVP01_1220800::conserved Plasmodium protein, unknown function
PVP01_0530600	-0.599248	0.725	0.304	2.29869e-12	1.08544e-08	PVP01_0530600::transmembrane emp24 domain-containing protein, putative
PVP01_0529700	-0.598593	0.46	0.142	1.04652e-21	4.94167e-18	PVP01_0529700::holo-[acyl-carrier-protein] synthase, putative
PVP01_0307800	-0.598392	0.536	0.147	6.50954e-30	3.0738e-26	PVP01_0307800::flap endonuclease 1, putative
PVP01_0313800	-0.598232	0.254	0.089	2.68565e-11	1.26817e-07	PVP01_0313800::dynein heavy chain, putative
PVP01_0818300	-0.597174	0.656	0.241	5.90862e-18	2.79005e-14	PVP01_0818300::cyclic amine resistance locus protein, putative
PVP01_1236900	-0.596558	0.251	0.06	2.92727e-19	1.38226e-15	PVP01_1236900::protein MGET, putative
PVP01_1112000	-0.596397	0.505	0.156	2.05592e-23	9.70806e-20	PVP01_1112000::conserved Plasmodium protein, unknown function
PVP01_0526800	-0.59617	0.491	0.146	1.02384e-24	4.83458e-21	PVP01_0526800::conserved Plasmodium protein, unknown function
PVP01_1012800	-0.59537	0.182	0.053	1.58759e-11	7.49658e-08	PVP01_1012800::conserved Plasmodium protein, unknown function
PVP01_0103800	-0.594047	0.656	0.193	1.67695e-31	7.91855e-28	PVP01_0103800::conserved protein, unknown function
PVP01_1325900	-0.593569	0.553	0.142	1.32816e-34	6.27156e-31	PVP01_1325900::ankyrin-repeat protein, putative
PVP01_0520900	-0.592738	0.57	0.184	4.74628e-23	2.24119e-19	PVP01_0520900::conserved Plasmodium protein, unknown function
PVP01_1322200	-0.591991	0.601	0.182	1.44632e-27	6.82952e-24	PVP01_1322200::lipase, putative
PVP01_1313800	-0.591109	0.722	0.292	7.33518e-14	3.46367e-10	PVP01_1313800::ataxin-2 like protein, putative
PVP01_1227200	-0.590837	0.509	0.144	2.23191e-27	1.05391e-23	PVP01_1227200::ribonuclease P protein subunit RPR2, putative
PVP01_1316100	-0.590439	0.863	0.462	0.000391105	1	PVP01_1316100::PHD finger protein PHD2, putative
PVP01_1416400	-0.589774	0.766	0.311	2.0562e-14	9.70936e-11	PVP01_1416400::conserved protein, unknown function
PVP01_0307500	-0.588939	0.344	0.075	2.14652e-28	1.01359e-24	PVP01_0307500::conserved Plasmodium protein, unknown function
PVP01_1317500	-0.588854	0.522	0.14	3.65944e-30	1.72799e-26	PVP01_1317500::syntaxin, Qa-SNARE family, putative
PVP01_1456900	-0.587373	0.533	0.176	6.82156e-21	3.22114e-17	PVP01_1456900::acyl-CoA synthetase, putative
PVP01_0704700	-0.587017	0.107	0.058	0.00847481	1	PVP01_0704700::conserved Plasmodium protein, unknown function
PVP01_0110400	-0.585813	0.588	0.169	7.61406e-30	3.59536e-26	PVP01_0110400::conserved Plasmodium protein, unknown function
PVP01_1225400	-0.585712	0.426	0.111	3.4255e-27	1.61752e-23	PVP01_1225400::myosin F, putative
PVP01_0809700	-0.585175	0.275	0.07	1.67011e-19	7.88627e-16	PVP01_0809700::tubulin--tyrosine ligase, putative
PVP01_1255000	-0.585046	0.45	0.115	4.23647e-29	2.00046e-25	PVP01_1255000::rhoptry neck protein 2
PVP01_1235300	-0.583257	0.113	0.041	6.31312e-06	0.0298106	PVP01_1235300::transmembrane protein 43, putative
PVP01_1317300	-0.582523	0.378	0.09	7.76814e-28	3.66812e-24	PVP01_1317300::conserved Plasmodium protein, unknown function
PVP01_1135300	-0.581556	0.564	0.139	1.16109e-36	5.48268e-33	PVP01_1135300::AP2 domain transcription factor, putative
PVP01_1435000	-0.581299	0.546	0.175	2.29312e-22	1.08281e-18	PVP01_1435000::glycerol-3-phosphate dehydrogenase [NAD(+)], putative
PVP01_0215100	-0.579804	0.67	0.232	2.01804e-21	9.5292e-18	PVP01_0215100::ribosome biogenesis protein BRX1, putative
PVP01_1106200	-0.578741	0.509	0.142	5.86274e-28	2.76839e-24	PVP01_1106200::conserved Plasmodium protein, unknown function
PVP01_1257600	-0.578596	0.364	0.112	3.12899e-18	1.47751e-14	PVP01_1257600::crossover junction endonuclease MUS81, putative
PVP01_0111100	-0.578434	0.804	0.314	8.45941e-16	3.99453e-12	PVP01_0111100::conserved Plasmodium protein, unknown function
PVP01_1313700	-0.578221	0.543	0.134	1.80712e-35	8.5332e-32	PVP01_1313700::GTPase Era, putative
PVP01_1321200	-0.5778	0.392	0.095	1.12354e-27	5.30538e-24	PVP01_1321200::WW domain-binding protein 11, putative
PVP01_1441900	-0.575815	0.244	0.08	3.312e-12	1.56393e-08	PVP01_1441900::vacuolar iron transporter, putative
PVP01_1245700	-0.575813	0.11	0.053	0.0015713	1	PVP01_1245700::conserved Plasmodium protein, unknown function
PVP01_0607800	-0.575632	0.708	0.222	1.64231e-28	7.755e-25	PVP01_0607800::kelch protein K10, putative
PVP01_1120400	-0.574974	0.505	0.108	1.47999e-40	6.98851e-37	PVP01_1120400::nicotinate phosphoribosyltransferase, putative
PVP01_1258900	-0.574358	0.529	0.146	8.36023e-29	3.9477e-25	PVP01_1258900::conserved Plasmodium protein, unknown function
PVP01_0909500	-0.573886	0.718	0.269	2.4406e-18	1.15245e-14	PVP01_0909500::heat shock protein J2, putative
PVP01_1340600	-0.573843	0.708	0.252	1.52459e-20	7.19912e-17	PVP01_1340600::FANCJ-like helicase, putative
PVP01_0421300	-0.571664	0.598	0.159	5.0125e-35	2.3669e-31	PVP01_0421300::conserved Plasmodium protein, unknown function
PVP01_0311400	-0.571616	0.464	0.11	4.45933e-33	2.10569e-29	PVP01_0311400::LITAF-like zinc finger protein, putative
PVP01_0807400	-0.570191	0.361	0.101	2.43955e-21	1.15195e-17	PVP01_0807400::AP2 domain transcription factor AP2-I, putative
PVP01_0707900	-0.569385	0.629	0.202	3.35384e-25	1.58369e-21	PVP01_0707900::exoribonuclease, putative
PVP01_1020200	-0.569204	0.258	0.058	2.18041e-21	1.02959e-17	PVP01_1020200::secreted ookinete protein, putative
PVP01_1326200	-0.568253	0.704	0.217	3.49943e-29	1.65243e-25	PVP01_1326200::actin-related protein ARP4, putative
PVP01_0530700	-0.567954	0.533	0.159	1.78055e-25	8.40774e-22	PVP01_0530700::erythrocyte membrane-associated antigen, putative
PVP01_1010100	-0.565705	0.691	0.291	3.10209e-12	1.46481e-08	PVP01_1010100::divalent metal transporter, putative
PVP01_1223300	-0.564468	0.423	0.126	1.4267e-21	6.73686e-18	PVP01_1223300::signal peptidase complex catalytic subunit SEC11, putative
PVP01_0508400	-0.562967	0.419	0.138	5.8118e-18	2.74433e-14	PVP01_0508400::conserved Plasmodium protein, unknown function
PVP01_0606800	-0.562762	0.471	0.11	2.3766e-34	1.12223e-30	PVP01_0606800::deoxyribose-phosphate aldolase, putative
PVP01_1212200	-0.562596	0.608	0.18	4.44431e-29	2.09861e-25	PVP01_1212200::myosin A, putative
PVP01_0803500	-0.561564	0.44	0.107	2.12248e-30	1.00224e-26	PVP01_0803500::MKT1 domain-containing protein, putative
PVP01_1421200	-0.561143	0.237	0.071	7.769e-14	3.66852e-10	PVP01_1421200::type I signal peptidase, putative
PVP01_1415800	-0.560444	0.491	0.135	7.57348e-28	3.5762e-24	PVP01_1415800::TFIIH basal transcription factor subunit, putative
PVP01_1320100	-0.559984	0.216	0.065	1.20881e-12	5.70802e-09	PVP01_1320100::CPW-WPC family protein
PVP01_1435500	-0.559615	0.275	0.088	7.07001e-14	3.33846e-10	PVP01_1435500::perforin-like protein 2
PVP01_1011500	-0.55958	0.715	0.285	6.80111e-16	3.21148e-12	PVP01_1011500::conserved Plasmodium protein, unknown function
PVP01_1443000	-0.559438	0.574	0.2	3.01039e-19	1.42151e-15	PVP01_1443000::conserved protein, unknown function
PVP01_1232600	-0.559375	0.698	0.26	9.54179e-18	4.50563e-14	PVP01_1232600::nucleoside-diphosphatase, putative
PVP01_0526300	-0.557486	0.21	0.071	3.52265e-10	1.6634e-06	PVP01_0526300::conserved Plasmodium protein, unknown function
PVP01_0105700	-0.557123	0.766	0.344	3.18711e-09	1.50495e-05	PVP01_0105700::inositol-phosphate phosphatase, putative
PVP01_1438800	-0.556896	0.296	0.088	2.04606e-16	9.66151e-13	PVP01_1438800::debranching enzyme-associated ribonuclease, putative
PVP01_1238400	-0.55631	0.392	0.084	8.90458e-33	4.20474e-29	PVP01_1238400::zinc finger protein, putative
PVP01_0615300	-0.555938	0.223	0.064	5.1118e-14	2.41379e-10	PVP01_0615300::claudin-like apicomplexan microneme protein, putative
PVP01_1407500	-0.555191	0.718	0.214	3.73328e-34	1.76286e-30	PVP01_1407500::V-type proton ATPase subunit H, putative
PVP01_1224700	-0.55445	0.323	0.084	9.25638e-22	4.37086e-18	PVP01_1224700::conserved Plasmodium protein, unknown function
PVP01_0118200	-0.554243	0.268	0.065	2.64597e-20	1.24943e-16	PVP01_0118200::glutamate dehydrogenase, putative
PVP01_0908900	-0.553866	0.491	0.143	1.16937e-25	5.52177e-22	PVP01_0908900::conserved Plasmodium protein, unknown function
PVP01_0601600	-0.553136	0.275	0.078	1.34811e-16	6.36579e-13	PVP01_0601600::Plasmodium exported protein (PHIST), unknown function
PVP01_1002900	-0.552923	0.357	0.088	2.44549e-25	1.15476e-21	PVP01_1002900::formin 1, putative
PVP01_0932400	-0.552445	0.206	0.068	8.81976e-11	4.16469e-07	PVP01_0932400::kelch domain-containing protein, putative
PVP01_1440800	-0.551961	0.182	0.051	4.64632e-12	2.19399e-08	PVP01_1440800::AP2 domain transcription factor AP2-G, putative
PVP01_1247500	-0.551095	0.619	0.19	1.35815e-26	6.4132e-23	PVP01_1247500::conserved protein, unknown function
PVP01_1013200	-0.549763	0.632	0.181	9.13057e-31	4.31145e-27	PVP01_1013200::CDC73 domain-containing protein, putative
PVP01_1028700	-0.549611	0.247	0.078	4.74035e-13	2.2384e-09	PVP01_1028700::UDP-N-acetylglucosamine transporter, putative
PVP01_0709900	-0.549591	0.361	0.095	4.72087e-23	2.2292e-19	PVP01_0709900::conserved Plasmodium protein, unknown function
PVP01_0525300	-0.549574	0.216	0.05	8.90306e-18	4.20403e-14	PVP01_0525300::Plasmodium exported protein (PHIST), unknown function
PVP01_1433600	-0.54944	0.567	0.167	9.44321e-28	4.45908e-24	PVP01_1433600::conserved Plasmodium protein, unknown function
PVP01_1236600	-0.549308	0.443	0.103	7.80626e-33	3.68611e-29	PVP01_1236600::conserved Plasmodium protein, unknown function
PVP01_1307900	-0.547275	0.491	0.141	3.67693e-26	1.73625e-22	PVP01_1307900::zinc finger protein, putative
PVP01_1105400	-0.546309	0.32	0.077	1.21171e-23	5.72169e-20	PVP01_1105400::signal recognition particle receptor subunit alpha, putative
PVP01_1144500	-0.546227	0.371	0.137	1.58897e-13	7.50312e-10	PVP01_1144500::conserved protein, unknown function
PVP01_1255200	-0.545108	0.797	0.338	7.74591e-14	3.65762e-10	PVP01_1255200::sortilin, putative
PVP01_1013800	-0.544613	0.753	0.291	1.10506e-16	5.21808e-13	PVP01_1013800::protein phosphatase 2C, putative
PVP01_1269500	-0.544245	0.56	0.146	1.38684e-33	6.54867e-30	PVP01_1269500::vacuole membrane protein 1, putative
PVP01_1110900	-0.54336	0.639	0.194	1.60734e-28	7.58988e-25	PVP01_1110900::protein transport protein Sec24A, putative
PVP01_0908100	-0.54299	0.852	0.45	0.000273591	1	PVP01_0908100::polyadenylate-binding protein-interacting protein 1, putative
PVP01_0941400	-0.541477	0.55	0.175	6.66825e-23	3.14875e-19	PVP01_0941400::chromo domain-containing protein, putative
PVP01_0112300	-0.540313	0.485	0.127	8.46662e-30	3.99794e-26	PVP01_0112300::AP-3 complex subunit delta, putative
PVP01_1466900	-0.539799	0.68	0.24	1.05114e-20	4.96347e-17	PVP01_1466900::THO complex subunit 2, putative
PVP01_1141400	-0.537604	0.155	0.058	4.58805e-07	0.00216648	PVP01_1141400::spindle assembly abnormal protein 6, putative
PVP01_0826200	-0.53724	0.423	0.112	2.65713e-26	1.2547e-22	PVP01_0826200::HSP20-like chaperone, putative
PVP01_0733400	-0.536994	0.591	0.18	1.38295e-26	6.53029e-23	PVP01_0733400::UBX domain-containing protein, putative
PVP01_0814000	-0.535699	0.464	0.13	6.85194e-26	3.23549e-22	PVP01_0814000::translation initiation factor eIF-2B subunit delta, putative
PVP01_1118900	-0.535689	0.512	0.151	1.46289e-25	6.90778e-22	PVP01_1118900::deubiquitinating enzyme MINDY, putative
PVP01_1306800	-0.535171	0.216	0.083	1.30256e-08	6.15071e-05	PVP01_1306800::41-3 protein, putative
PVP01_0412800	-0.534253	0.412	0.095	3.81658e-31	1.80219e-27	PVP01_0412800::conserved Plasmodium protein, unknown function
PVP01_0923900	-0.5334	0.601	0.2	6.40819e-22	3.02595e-18	PVP01_0923900::RING zinc finger protein, putative
PVP01_1418500	-0.533385	0.498	0.11	1.04783e-38	4.94784e-35	PVP01_1418500::conserved Plasmodium protein, unknown function
PVP01_API03400	-0.533301	0.223	0.044	3.70631e-21	1.75012e-17	PVP01_API03400::apicoplast ribosomal protein L11, putative
PVP01_1450800	-0.533084	0.471	0.11	6.17402e-34	2.91537e-30	PVP01_1450800::conserved Plasmodium protein, unknown function
PVP01_1119400	-0.532999	0.326	0.085	1.22939e-21	5.80518e-18	PVP01_1119400::alpha/beta hydrolase, putative
PVP01_1468000	-0.532311	0.326	0.088	1.43193e-20	6.76156e-17	PVP01_1468000::conserved protein, unknown function
PVP01_1460700	-0.532185	0.948	0.784	2.15692e-07	0.0010185	PVP01_1460700::translation initiation factor SUI1, putative
PVP01_1300900	-0.531501	0.357	0.076	2.89264e-30	1.3659e-26	PVP01_1300900::NIMA related kinase 3, putative
PVP01_1134800	-0.531055	0.137	0.052	3.00614e-06	0.014195	PVP01_1134800::major facilitator superfamily-related transporter, putative
PVP01_0410500	-0.531048	0.66	0.2	2.01147e-29	9.49816e-26	PVP01_0410500::conserved protein, unknown function
PVP01_1407400	-0.530966	0.124	0.054	0.000129676	0.612329	PVP01_1407400::MORN repeat protein, putative
PVP01_0710500	-0.5301	0.502	0.113	8.78055e-38	4.14617e-34	PVP01_0710500::conserved Plasmodium protein, unknown function
PVP01_1462800	-0.529906	0.674	0.248	2.33878e-18	1.10437e-14	PVP01_1462800::epsin-like protein, putative
PVP01_0929600	-0.529155	0.375	0.126	1.39102e-16	6.5684e-13	PVP01_0929600::conserved protein, unknown function
PVP01_1339500	-0.528951	0.632	0.198	9.00244e-26	4.25095e-22	PVP01_1339500::conserved Plasmodium protein, unknown function
PVP01_0811600	-0.527113	0.711	0.217	1.34883e-30	6.36919e-27	PVP01_0811600::conserved protein, unknown function
PVP01_1410400	-0.52686	0.258	0.065	1.04712e-18	4.9445e-15	PVP01_1410400::HORMA domain protein, putative
PVP01_0602100	-0.526464	0.825	0.465	0.0080404	1	PVP01_0602100::early transcribed membrane protein
PVP01_1126700	-0.5263	0.612	0.162	2.35254e-35	1.11087e-31	PVP01_1126700::leucine--tRNA ligase, putative
PVP01_1134200	-0.525245	0.399	0.105	6.12842e-25	2.89384e-21	PVP01_1134200::conserved Plasmodium protein, unknown function
PVP01_1319200	-0.524963	0.426	0.121	7.59898e-24	3.58824e-20	PVP01_1319200::plasmepsin IX, putative
PVP01_1123000	-0.524679	0.1	0.063	0.0668762	1	PVP01_1123000::conserved Plasmodium protein, unknown function
PVP01_1143300	-0.523954	0.247	0.072	6.99309e-15	3.30214e-11	PVP01_1143300::nucleoside diphosphate kinase, putative
PVP01_0716800	-0.523189	0.179	0.07	3.34889e-07	0.00158135	PVP01_0716800::conserved Plasmodium protein, unknown function
PVP01_0933600	-0.523094	0.828	0.373	1.16455e-10	5.49901e-07	PVP01_0933600::aquaglyceroporin, putative
PVP01_1144700	-0.52302	0.498	0.137	2.72791e-28	1.28812e-24	PVP01_1144700::ribosomal protein L41, mitochondrial, putative
PVP01_0414700	-0.522874	0.481	0.104	9.69716e-39	4.579e-35	PVP01_0414700::conserved Plasmodium protein, unknown function
PVP01_1208500	-0.522216	0.759	0.257	1.35938e-25	6.41901e-22	PVP01_1208500::DNA/RNA-binding protein Alba 2, putative
PVP01_0944400	-0.522039	0.227	0.073	6.66266e-12	3.14611e-08	PVP01_0944400::conserved Plasmodium protein, unknown function
PVP01_1341200	-0.52088	0.206	0.058	3.12653e-13	1.47635e-09	PVP01_1341200::multifunctional methyltransferase subunit TRM112, putative
PVP01_0601500	-0.520628	0.165	0.068	3.14118e-06	0.0148327	PVP01_0601500::Plasmodium exported protein (PHIST), unknown function
PVP01_1209900	-0.520372	0.529	0.139	1.37191e-31	6.47815e-28	PVP01_1209900::conserved Plasmodium protein, unknown function
PVP01_1245100	-0.519698	0.512	0.148	1.60261e-26	7.56754e-23	PVP01_1245100::conserved Plasmodium protein, unknown function
PVP01_0421700	-0.519595	0.818	0.378	6.7851e-08	0.000320393	PVP01_0421700::conserved Plasmodium protein, unknown function
PVP01_0109700	-0.519223	0.601	0.198	6.28507e-23	2.96781e-19	PVP01_0109700::cloroquine resistance asscociatd protein Cg7, putative
PVP01_1019000	-0.517562	0.44	0.105	1.7383e-31	8.20825e-28	PVP01_1019000::conserved Plasmodium protein, unknown function
PVP01_1126400	-0.517339	0.643	0.207	6.98752e-25	3.29951e-21	PVP01_1126400::nuclear polyadenylated RNA-binding protein NAB2, putative
PVP01_1468500	-0.517257	0.199	0.057	7.73616e-13	3.65301e-09	PVP01_1468500::conserved Plasmodium protein, unknown function
PVP01_1247700	-0.51545	0.674	0.179	4.01773e-38	1.89717e-34	PVP01_1247700::WD repeat-containing protein, putative
PVP01_0213700	-0.51529	0.735	0.232	1.33275e-31	6.29327e-28	PVP01_0213700::eukaryotic translation initiation factor 2 subunit alpha, putative
PVP01_1326700	-0.514204	0.667	0.253	1.74159e-16	8.22378e-13	PVP01_1326700::DnaJ protein, putative
PVP01_0909700	-0.513892	0.543	0.136	9.9116e-35	4.68026e-31	PVP01_0909700::tetratricopeptide repeat protein, putative
PVP01_0317600	-0.513662	0.832	0.394	1.82672e-07	0.000862579	PVP01_0317600::V-type ATPase V0 subunit e, putative
PVP01_1404600	-0.513221	0.66	0.218	2.28827e-24	1.08052e-20	PVP01_1404600::tetratricopeptide repeat protein, putative
PVP01_1021400	-0.512926	0.505	0.14	2.2997e-28	1.08592e-24	PVP01_1021400::conserved Plasmodium protein, unknown function
PVP01_1124200	-0.512274	0.515	0.148	8.63996e-27	4.07979e-23	PVP01_1124200::DNA polymerase 1, putative
PVP01_0509300	-0.511919	0.677	0.234	2.90314e-22	1.37086e-18	PVP01_0509300::conserved Plasmodium protein, unknown function
PVP01_1341700	-0.510908	0.168	0.06	4.83506e-08	0.000228312	PVP01_1341700::LCCL domain-containing protein, putative
PVP01_1248400	-0.510409	0.615	0.173	1.66537e-32	7.86387e-29	PVP01_1248400::spindle assembly abnormal protein 4, putative
PVP01_0108600	-0.510234	0.56	0.149	2.24696e-32	1.06101e-28	PVP01_0108600::EKC/KEOPS complex subunit BUD32, putative
PVP01_1437300	-0.509406	0.443	0.099	4.50119e-34	2.12546e-30	PVP01_1437300::dynamin-like protein, putative
PVP01_0303100	-0.508109	0.412	0.107	1.67024e-26	7.88688e-23	PVP01_0303100::alpha/beta hydrolase, putative
PVP01_1333700	-0.507736	0.691	0.232	4.24965e-25	2.00669e-21	PVP01_1333700::DNA-directed RNA polymerases I and III subunit RPAC2, putative
PVP01_1423700	-0.507373	0.436	0.108	1.67413e-29	7.90523e-26	PVP01_1423700::conserved protein, unknown function
PVP01_0806000	-0.506779	0.447	0.121	2.28477e-26	1.07887e-22	PVP01_0806000::conserved Plasmodium protein, unknown function
PVP01_0813100	-0.506398	0.481	0.117	4.73402e-33	2.2354e-29	PVP01_0813100::zinc finger protein, putative
PVP01_1212300	-0.504833	0.361	0.092	1.0978e-24	5.1838e-21	PVP01_1212300::sporozoite protein essential for cell traversal, putative
PVP01_1112500	-0.50462	0.89	0.428	1.10955e-09	5.2393e-06	PVP01_1112500::CUGBP Elav-like family member 1, putative
PVP01_0940500	-0.501872	0.388	0.079	4.96591e-34	2.3449e-30	PVP01_0940500::conserved Plasmodium protein, unknown function
PVP01_0524100	-0.501355	0.234	0.058	1.39041e-17	6.56554e-14	PVP01_0524100::Plasmodium exported protein (PHIST), unknown function
PVP01_1306100	-0.501263	0.694	0.218	5.3205e-28	2.51234e-24	PVP01_1306100::conserved Plasmodium protein, unknown function
PVP01_1232300	-0.50059	0.271	0.062	7.47453e-22	3.52947e-18	PVP01_1232300::BRCT domain-containing protein, putative
PVP01_1238700	-0.49994	0.828	0.393	1.59656e-08	7.53894e-05	PVP01_1238700::MORC family protein, putative
PVP01_1022100	-0.499704	0.354	0.104	1.82271e-19	8.60685e-16	PVP01_1022100::conserved Plasmodium protein, unknown function
PVP01_1315600	-0.49927	0.23	0.059	1.90818e-16	9.01041e-13	PVP01_1315600::protein kinase, putative
PVP01_1205100	-0.498221	0.371	0.091	2.31717e-26	1.09417e-22	PVP01_1205100::peptidase, putative
PVP01_1230300	-0.497879	0.533	0.144	6.01921e-31	2.84227e-27	PVP01_1230300::conserved Plasmodium protein, unknown function
PVP01_1329800	-0.496168	0.412	0.097	2.49828e-30	1.17969e-26	PVP01_1329800::ATP-dependent RNA helicase DDX55, putative
PVP01_0724700	-0.496081	0.67	0.229	3.9467e-22	1.86363e-18	PVP01_0724700::conserved Plasmodium protein, unknown function
PVP01_0945300	-0.495941	0.155	0.049	4.29253e-09	2.02693e-05	PVP01_0945300::transcription initiation factor IIF subunit beta, putative
PVP01_0941600	-0.495736	0.206	0.054	1.37168e-14	6.47708e-11	PVP01_0941600::conserved Plasmodium protein, unknown function
PVP01_0829200	-0.495462	0.313	0.084	1.88948e-20	8.92214e-17	PVP01_0829200::conserved Plasmodium protein, unknown function
PVP01_1247400	-0.494359	0.351	0.058	7.40346e-38	3.49591e-34	PVP01_1247400::conserved Plasmodium protein, unknown function
PVP01_0920800	-0.494021	0.402	0.097	1.23806e-28	5.84611e-25	PVP01_0920800::conserved Plasmodium protein, unknown function
PVP01_0819000	-0.493893	0.567	0.133	1.13161e-39	5.34346e-36	PVP01_0819000::UDP-N-acetylglucosamine--dolichyl-phosphate N-acetylglucosaminephosphotransferase, putative
PVP01_0618800	-0.493706	0.677	0.201	8.83137e-31	4.17017e-27	PVP01_0618800::bromodomain protein 1, putative
PVP01_1432900	-0.49334	0.289	0.064	5.54895e-24	2.62021e-20	PVP01_1432900::GPI ethanolamine phosphate transferase 3, putative
PVP01_1145900	-0.492416	0.447	0.109	9.22729e-31	4.35713e-27	PVP01_1145900::SDE2 domain-containing protein, putative
PVP01_0210700	-0.49199	0.302	0.063	7.43174e-27	3.50927e-23	PVP01_0210700::thrombospondin-related sporozoite protein, putative
PVP01_1424700	-0.491059	0.443	0.113	1.50242e-28	7.09445e-25	PVP01_1424700::GTP-binding translation elongation factor tu family protein, putative
PVP01_0604300	-0.490514	0.299	0.091	2.50544e-16	1.18307e-12	PVP01_0604300::conserved Plasmodium protein, unknown function
PVP01_0313300	-0.490413	0.488	0.122	6.80702e-32	3.21428e-28	PVP01_0313300::calcium-dependent protein kinase 4, putative
PVP01_1223200	-0.489998	0.127	0.059	0.0003615	1	PVP01_1223200::CPW-WPC family protein
PVP01_0609300	-0.489738	0.21	0.066	1.29159e-11	6.0989e-08	PVP01_0609300::conserved Plasmodium protein, unknown function
PVP01_1226400	-0.489708	0.564	0.17	1.9193e-26	9.06292e-23	PVP01_1226400::conserved Plasmodium protein, unknown function
PVP01_1226700	-0.489279	0.268	0.066	1.19754e-19	5.65479e-16	PVP01_1226700::regulator of nonsense transcripts 3B, putative
PVP01_1247000	-0.489118	0.186	0.067	1.64435e-08	7.76463e-05	PVP01_1247000::rhoptry protein, putative
PVP01_1441800	-0.488758	0.402	0.128	7.01502e-19	3.31249e-15	PVP01_1441800::conserved Plasmodium protein, unknown function
PVP01_1240000	-0.488383	0.55	0.148	1.87709e-31	8.8636e-28	PVP01_1240000::NOC3 domain-containing protein, putative
PVP01_0505900	-0.488295	0.32	0.073	4.27198e-25	2.01723e-21	PVP01_0505900::translation initiation factor eIF-2B subunit alpha, putative
PVP01_0809800	-0.487786	0.206	0.061	1.91486e-12	9.04196e-09	PVP01_0809800::conserved Plasmodium protein, unknown function
PVP01_0106800	-0.486963	0.333	0.083	1.68767e-23	7.96918e-20	PVP01_0106800::conserved Plasmodium protein, unknown function
PVP01_1138300	-0.486673	0.622	0.188	1.45387e-27	6.8652e-24	PVP01_1138300::transcription elongation factor SPT5, putative
PVP01_1115600	-0.486101	0.763	0.312	3.32239e-15	1.56883e-11	PVP01_1115600::ubiquitin-conjugating enzyme E2, putative
PVP01_1456100	-0.485328	0.22	0.058	1.55833e-15	7.35842e-12	PVP01_1456100::COPI associated protein, putative
PVP01_1018300	-0.485056	0.216	0.069	9.35559e-12	4.41771e-08	PVP01_1018300::gamete egress protein GEP, putative
PVP01_1335200	-0.484155	0.536	0.13	7.21493e-36	3.40689e-32	PVP01_1335200::conserved Plasmodium protein, unknown function
PVP01_1011000	-0.483066	0.801	0.316	1.33384e-16	6.29837e-13	PVP01_1011000::zinc finger protein, putative
PVP01_1107800	-0.482902	0.574	0.139	5.43577e-38	2.56677e-34	PVP01_1107800::nucleoporin NUP205, putative
PVP01_1013100	-0.480367	0.636	0.184	1.8502e-31	8.73664e-28	PVP01_1013100::conserved protein, unknown function
PVP01_1343900	-0.479898	0.849	0.407	8.47219e-10	4.00057e-06	PVP01_1343900::conserved Plasmodium protein, unknown function
PVP01_1256300	-0.479709	0.646	0.211	8.37761e-24	3.95591e-20	PVP01_1256300::conserved Plasmodium protein, unknown function
PVP01_1018700	-0.47889	0.457	0.091	1.16526e-40	5.50236e-37	PVP01_1018700::conserved Plasmodium protein, unknown function
PVP01_0814100	-0.478805	0.488	0.117	3.75178e-34	1.77159e-30	PVP01_0814100::GDP-L-fucose synthase, putative
PVP01_0305500	-0.478292	0.632	0.188	4.70599e-29	2.22217e-25	PVP01_0305500::V-type proton ATPase subunit B, putative
PVP01_0302600	-0.478222	0.577	0.16	1.13155e-31	5.34316e-28	PVP01_0302600::conserved Plasmodium protein, unknown function
PVP01_1345600	-0.478022	0.371	0.097	3.64659e-24	1.72192e-20	PVP01_1345600::EGF domain-containing protein, putative
PVP01_0927100	-0.477683	0.691	0.251	5.35616e-20	2.52918e-16	PVP01_0927100::mediator of RNA polymerase II transcription subunit 21, putative
PVP01_0931900	-0.477447	0.57	0.153	5.02133e-33	2.37107e-29	PVP01_0931900::serpentine receptor 1, putative
PVP01_0723700	-0.477407	0.515	0.153	2.38406e-25	1.12575e-21	PVP01_0723700::ribosomal RNA-processing protein 8, putative
PVP01_1439200	-0.477085	0.667	0.209	1.08969e-28	5.14551e-25	PVP01_1439200::heterochromatin protein 1
PVP01_0936700	-0.476713	0.316	0.078	1.17016e-22	5.52551e-19	PVP01_0936700::conserved Plasmodium protein, unknown function
PVP01_1239200	-0.476544	0.203	0.053	2.04548e-14	9.65874e-11	PVP01_1239200::conserved Plasmodium protein, unknown function
PVP01_0704200	-0.475614	0.588	0.177	3.7006e-27	1.74742e-23	PVP01_0704200::conserved Plasmodium protein, unknown function
PVP01_0829500	-0.475227	0.663	0.234	1.25825e-20	5.94146e-17	PVP01_0829500::trafficking protein particle complex subunit 4, putative
PVP01_1316000	-0.47394	0.718	0.27	5.54144e-19	2.61667e-15	PVP01_1316000::DNA topoisomerase 2, putative
PVP01_0925200	-0.473655	0.845	0.404	2.70875e-09	1.27907e-05	PVP01_0925200::ethanolamine kinase, putative
PVP01_1334400	-0.473284	0.708	0.258	4.95397e-20	2.33927e-16	PVP01_1334400::atypical protein kinase, ABC-1 family, putative
PVP01_1211700	-0.473102	0.753	0.301	1.05045e-15	4.96023e-12	PVP01_1211700::conserved Plasmodium protein, unknown function
PVP01_0531600	-0.473075	0.481	0.12	1.08323e-31	5.11502e-28	PVP01_0531600::AP-4 complex subunit sigma, putative
PVP01_1328400	-0.472273	0.595	0.15	2.52416e-37	1.19191e-33	PVP01_1328400::protein GPR89, putative
PVP01_0907600	-0.471654	0.608	0.168	1.61963e-32	7.64791e-29	PVP01_0907600::pseudo-tyrosine kinase-like protein, putative
PVP01_1116800	-0.471575	0.632	0.177	4.75874e-33	2.24708e-29	PVP01_1116800::DNA replication licensing factor MCM6, putative
PVP01_1132900	-0.470989	0.55	0.15	1.10678e-30	5.22621e-27	PVP01_1132900::kinetochore protein NDC80, putative
PVP01_0209700	-0.470848	0.543	0.157	9.82417e-28	4.63897e-24	PVP01_0209700::conserved Plasmodium protein, unknown function
PVP01_0911100	-0.47081	0.605	0.198	6.31788e-23	2.9833e-19	PVP01_0911100::G-patch domain-containing protein, putative
PVP01_1142600	-0.47075	0.313	0.065	2.60412e-27	1.22967e-23	PVP01_1142600::conserved Plasmodium protein, unknown function
PVP01_0911500	-0.47042	0.375	0.078	6.89736e-32	3.25694e-28	PVP01_0911500::actin-like protein, putative
PVP01_1205300	-0.47022	0.478	0.105	2.30321e-37	1.08757e-33	PVP01_1205300::conserved Plasmodium protein, unknown function
PVP01_1230900	-0.46906	0.371	0.085	7.92323e-29	3.74135e-25	PVP01_1230900::glideosome associated protein with multiple membrane spans 1, putative
PVP01_1117700	-0.468843	0.612	0.163	7.87358e-35	3.7179e-31	PVP01_1117700::conserved Plasmodium protein, unknown function
PVP01_1138200	-0.468707	0.567	0.146	4.47717e-35	2.11412e-31	PVP01_1138200::SNARE associated Golgi protein, putative
PVP01_1246300	-0.468139	0.591	0.183	1.67799e-25	7.92347e-22	PVP01_1246300::conserved Plasmodium protein, unknown function
PVP01_0805400	-0.467903	0.151	0.052	8.53211e-08	0.000402886	PVP01_0805400::peptidase, putative
PVP01_0419000	-0.467259	0.588	0.163	8.28094e-32	3.91026e-28	PVP01_0419000::cysteine desulfuration protein SufE
PVP01_0616800	-0.466906	0.485	0.134	5.15515e-27	2.43426e-23	PVP01_0616800::protein phosphatase inhibitor 3, putative
PVP01_1226200	-0.466762	0.316	0.083	4.34588e-21	2.05213e-17	PVP01_1226200::conserved Plasmodium protein, unknown function
PVP01_1210600	-0.466482	0.636	0.218	1.66789e-21	7.87576e-18	PVP01_1210600::endoplasmic reticulum chaperone GRP170, putative
PVP01_1265900	-0.466304	0.962	0.701	0.0881804	1	PVP01_1265900::KS1 protein precursor, putative
PVP01_0704400	-0.466278	0.498	0.124	3.05648e-33	1.44327e-29	PVP01_0704400::endonuclease/exonuclease/phosphatase domain containing protein
PVP01_1234500	-0.464863	0.643	0.202	1.58372e-26	7.47832e-23	PVP01_1234500::conserved protein, unknown function
PVP01_1008900	-0.464826	0.43	0.107	3.86816e-29	1.82655e-25	PVP01_1008900::S-adenosyl-L-methionine-dependent tRNA 4-demethylwyosine synthase, putative
PVP01_0919300	-0.464329	0.237	0.076	1.15753e-12	5.46584e-09	PVP01_0919300::myosin light chain B, putative
PVP01_0608300	-0.464179	0.289	0.068	2.86237e-22	1.35161e-18	PVP01_0608300::dynein heavy chain, putative
PVP01_1305200	-0.463677	0.66	0.187	3.33799e-33	1.5762e-29	PVP01_1305200::IMP-specific 5'-nucleotidase 1, putative
PVP01_1222600	-0.463495	0.326	0.085	1.36805e-21	6.45994e-18	PVP01_1222600::conserved protein, unknown function
PVP01_0935000	-0.463159	0.735	0.276	3.34794e-19	1.5809e-15	PVP01_0935000::conserved Plasmodium protein, unknown function
PVP01_0701900	-0.462281	0.522	0.125	3.79326e-36	1.79118e-32	PVP01_0701900::nucleoporin NUP138, putative
PVP01_1238800	-0.461603	0.46	0.136	1.13439e-23	5.3566e-20	PVP01_1238800::conserved Plasmodium protein, unknown function
PVP01_0519000	-0.460353	0.241	0.07	1.50552e-14	7.10904e-11	PVP01_0519000::HAP2-GCS1 domain-containing protein, putative
PVP01_1309900	-0.459385	0.502	0.116	1.73698e-36	8.20204e-33	PVP01_1309900::kelch protein, putative
PVP01_0513800	-0.458928	0.265	0.066	4.2617e-19	2.01238e-15	PVP01_0513800::protein transport protein YIF1, putative
PVP01_1319600	-0.458557	0.608	0.164	7.03502e-34	3.32194e-30	PVP01_1319600::coatomer subunit beta, putative
PVP01_1333300	-0.456951	0.433	0.085	5.72137e-39	2.70163e-35	PVP01_1333300::conserved Plasmodium protein, unknown function
PVP01_0912400	-0.456871	0.282	0.058	2.14982e-25	1.01514e-21	PVP01_0912400::endonuclease/exonuclease/phosphatase family protein, putative
PVP01_1417300	-0.456837	0.117	0.055	0.000727674	1	PVP01_1417300::SAS6-like protein, putative
PVP01_1102800	-0.45648	0.364	0.071	5.92997e-34	2.80013e-30	PVP01_1102800::conserved Plasmodium protein, unknown function
PVP01_1208600	-0.456034	0.464	0.105	6.14849e-35	2.90332e-31	PVP01_1208600::nuclear import protein MOG1, putative
PVP01_1203900	-0.455871	0.522	0.118	1.25091e-39	5.90681e-36	PVP01_1203900::AP2 domain transcription factor AP2-O4, putative
PVP01_0911700	-0.455666	0.467	0.142	9.65237e-23	4.55785e-19	PVP01_0911700::ES2 protein, putative
PVP01_0829400	-0.45516	0.605	0.177	4.83763e-29	2.28433e-25	PVP01_0829400::conserved Plasmodium protein, unknown function
PVP01_1266300	-0.453716	0.811	0.376	4.80448e-10	2.26868e-06	PVP01_1266300::AP-3 complex subunit mu, putative
PVP01_0945200	-0.45324	0.378	0.092	1.3206e-26	6.23587e-23	PVP01_0945200::SUMO-activating enzyme subunit 1, putative
PVP01_0611800	-0.452914	0.698	0.216	5.80418e-30	2.74073e-26	PVP01_0611800::conserved Plasmodium protein, unknown function
PVP01_1132100	-0.451984	0.729	0.2	4.47417e-39	2.1127e-35	PVP01_1132100::mitochondrial import receptor subunit TOM40, putative
PVP01_0946100	-0.451703	0.423	0.102	7.65541e-30	3.61488e-26	PVP01_0946100::dynamin-like protein, putative
PVP01_1464000	-0.451489	0.354	0.087	7.62965e-25	3.60272e-21	PVP01_1464000::rac-beta serine/threonine protein kinase, putative
PVP01_1145500	-0.450877	0.646	0.225	5.19394e-21	2.45258e-17	PVP01_1145500::trophozoite exported protein 1, putative
PVP01_1409500	-0.45033	0.526	0.136	1.55129e-32	7.32521e-29	PVP01_1409500::conserved Plasmodium protein, unknown function
PVP01_1018600	-0.450102	0.351	0.09	9.46415e-24	4.46897e-20	PVP01_1018600::phosphatidylinositol 3-kinase, putative
PVP01_0805300	-0.4501	0.526	0.149	2.65716e-28	1.25471e-24	PVP01_0805300::DnaJ protein, putative
PVP01_1223500	-0.449336	0.223	0.06	4.17175e-15	1.9699e-11	PVP01_1223500::DNA polymerase theta, putative
PVP01_MIT03400	-0.449164	0.832	0.378	4.76347e-13	2.24931e-09	PVP01_MIT03400::cytochrome b
PVP01_0211300	-0.44906	0.495	0.131	4.68453e-30	2.21203e-26	PVP01_0211300::zinc-carboxypeptidase, putative
PVP01_1328000	-0.448599	0.67	0.205	1.35674e-29	6.40652e-26	PVP01_1328000::mannose-1-phosphate guanyltransferase, putative
PVP01_1128400	-0.448429	0.107	0.034	1.08925e-06	0.00514345	PVP01_1128400::conserved Plasmodium protein, unknown function
PVP01_0704600	-0.448303	0.691	0.228	1.80087e-24	8.50369e-21	PVP01_0704600::vacuolar protein sorting-associated protein 46, putative
PVP01_0105200	-0.44801	0.478	0.116	1.19959e-32	5.66445e-29	PVP01_0105200::mRNA cap guanine-N7 methyltransferase, putative
PVP01_1120200	-0.447497	0.361	0.092	2.48961e-24	1.17559e-20	PVP01_1120200::phosphatidylcholine-sterol acyltransferase, putative
PVP01_0819500	-0.446772	0.588	0.172	1.32499e-28	6.25661e-25	PVP01_0819500::signal peptidase complex subunit 2, putative
PVP01_0529300	-0.445162	0.619	0.174	1.39212e-31	6.57357e-28	PVP01_0529300::phosphatidylinositol 4-kinase, putative
PVP01_1417000	-0.444562	0.787	0.329	5.10165e-14	2.409e-10	PVP01_1417000::inositol polyphosphate kinase, putative
PVP01_0718800	-0.443249	0.333	0.09	3.31609e-21	1.56586e-17	PVP01_0718800::conserved Plasmodium protein, unknown function
PVP01_0725000	-0.442377	0.677	0.197	1.87363e-32	8.8473e-29	PVP01_0725000::tetratricopeptide repeat protein, putative
PVP01_1306900	-0.441609	0.354	0.122	3.71568e-15	1.75454e-11	PVP01_1306900::conserved Plasmodium protein, unknown function
PVP01_0514200	-0.440653	0.581	0.128	1.00259e-44	4.73421e-41	PVP01_0514200::RNA-binding protein, putative
PVP01_0521200	-0.440442	0.43	0.101	3.17516e-31	1.49931e-27	PVP01_0521200::GTP-binding protein, putative
PVP01_0729300	-0.43978	0.584	0.153	2.26266e-34	1.06843e-30	PVP01_0729300::conserved Plasmodium protein, unknown function
PVP01_1459400	-0.439039	0.656	0.17	5.72164e-39	2.70176e-35	PVP01_1459400::conserved Plasmodium protein, unknown function
PVP01_0828500	-0.438894	0.564	0.142	2.70914e-36	1.27926e-32	PVP01_0828500::plasmepsin VI, putative
PVP01_1234600	-0.438361	0.56	0.153	8.31113e-31	3.92452e-27	PVP01_1234600::histone deacetylase, putative
PVP01_0912000	-0.438222	0.447	0.112	1.73512e-29	8.19322e-26	PVP01_0912000::conserved protein, unknown function
PVP01_0119200	-0.437972	0.148	0.049	2.58621e-08	0.000122121	PVP01_0119200::Plasmodium exported protein (PHISTc), unknown function
PVP01_0511300	-0.437777	0.443	0.091	1.86697e-38	8.81584e-35	PVP01_0511300::serine/threonine protein kinase VPS15, putative
PVP01_0526500	-0.437549	0.337	0.077	1.1931e-26	5.63384e-23	PVP01_0526500::mRNA-binding protein PUF2, putative
PVP01_0944200	-0.436308	0.151	0.048	7.15603e-09	3.37908e-05	PVP01_0944200::conserved Plasmodium protein, unknown function
PVP01_1302100	-0.43608	0.371	0.068	1.85966e-36	8.78129e-33	PVP01_1302100::DNA/RNA-binding protein, putative
PVP01_0418600	-0.434976	0.529	0.141	1.17258e-30	5.53692e-27	PVP01_0418600::DNA-directed RNA polymerase III subunit RPC10, putative
PVP01_1133000	-0.434745	0.564	0.119	7.37288e-46	3.48147e-42	PVP01_1133000::conserved Plasmodium protein, unknown function
PVP01_1208700	-0.434698	0.801	0.323	1.50473e-17	7.10533e-14	PVP01_1208700::protein transport protein SEC61 subunit alpha, putative
PVP01_0212900	-0.434486	0.385	0.094	3.63763e-27	1.71769e-23	PVP01_0212900::cysteine desulfurase IscS, putative
PVP01_0604800	-0.434437	0.416	0.091	1.49141e-33	7.04244e-30	PVP01_0604800::conserved Plasmodium protein, unknown function
PVP01_1005700	-0.434326	0.553	0.122	3.01063e-42	1.42162e-38	PVP01_1005700::AP-1/2 complex subunit beta, putative
PVP01_0926600	-0.433792	0.605	0.183	2.12941e-27	1.00551e-23	PVP01_0926600::XTBD domain-containing protein, putative
PVP01_1449800	-0.433736	0.605	0.164	8.61281e-34	4.06697e-30	PVP01_1449800::pre-mRNA-splicing factor ATP-dependent RNA helicase PRP2, putative
PVP01_0306600	-0.433226	0.498	0.131	2.3502e-30	1.10976e-26	PVP01_0306600::transcription factor, putative
PVP01_1423000	-0.43321	0.859	0.464	0.000182951	0.863894	PVP01_1423000::conserved Plasmodium protein, unknown function
PVP01_1420500	-0.433074	0.567	0.146	3.13232e-35	1.47908e-31	PVP01_1420500::ACDC domain-containing protein, putative
PVP01_0819700	-0.431972	0.787	0.319	1.60171e-15	7.56329e-12	PVP01_0819700::nicotinamidase, putative
PVP01_1250000	-0.43197	0.326	0.071	2.6258e-27	1.2399e-23	PVP01_1250000::conserved protein, unknown function
PVP01_0514800	-0.43139	0.564	0.109	7.34006e-51	3.46598e-47	PVP01_0514800::conserved protein, unknown function
PVP01_0310600	-0.431225	0.546	0.129	6.50326e-39	3.07084e-35	PVP01_0310600::conserved Plasmodium protein, unknown function
PVP01_1313500	-0.431062	0.722	0.256	3.89561e-21	1.83951e-17	PVP01_1313500::glucose-6-phosphate isomerase, putative
PVP01_0304500	-0.429709	0.708	0.23	1.92586e-26	9.0939e-23	PVP01_0304500::protein transport protein Sec24B, putative
PVP01_1304500	-0.429691	0.203	0.058	3.989e-13	1.88361e-09	PVP01_1304500::kelch domain-containing protein, putative
PVP01_1455600	-0.42914	0.629	0.2	1.05626e-25	4.98768e-22	PVP01_1455600::conserved Plasmodium protein, unknown function
PVP01_0306700	-0.428838	0.419	0.096	7.64877e-32	3.61175e-28	PVP01_0306700::conserved Plasmodium protein, unknown function
PVP01_1422500	-0.428395	0.46	0.102	5.87762e-36	2.77541e-32	PVP01_1422500::GPCR-like receptor SR25, putative
PVP01_0210400	-0.428388	0.564	0.139	1.66611e-37	7.86737e-34	PVP01_0210400::ubiquitin carboxyl-terminal hydrolase 1, putative
PVP01_0705700	-0.428127	0.306	0.065	4.42013e-26	2.08718e-22	PVP01_0705700::GTPase-activating protein, putative
PVP01_1008000	-0.427859	0.55	0.117	1.49876e-44	7.07715e-41	PVP01_1008000::inner membrane complex protein 1g, putative
PVP01_0939600	-0.427363	0.423	0.099	6.32123e-31	2.98488e-27	PVP01_0939600::beta-catenin-like protein 1, putative
PVP01_1133700	-0.425437	0.691	0.224	2.37539e-26	1.12166e-22	PVP01_1133700::ribonuclease, putative
PVP01_0118800	-0.425073	0.107	0.047	0.000401755	1	PVP01_0118800::protein kinase, putative
PVP01_1437000	-0.422839	0.691	0.221	6.74325e-27	3.18416e-23	PVP01_1437000::symplekin domain-containing protein, putative
PVP01_0729400	-0.422053	0.811	0.361	1.20295e-12	5.68032e-09	PVP01_0729400::conserved Plasmodium protein, unknown function
PVP01_1110500	-0.421169	0.498	0.129	4.16799e-31	1.96813e-27	PVP01_1110500::PH domain-containing protein, putative
PVP01_1302000	-0.420673	0.581	0.168	2.1281e-29	1.00489e-25	PVP01_1302000::AATF domain-containing protein, putative
PVP01_0319900	-0.41999	0.656	0.187	6.7898e-33	3.20614e-29	PVP01_0319900::type 2A phosphatase-associated protein 42, putative
PVP01_0807100	-0.418994	0.56	0.141	2.76596e-35	1.30608e-31	PVP01_0807100::conserved protein, unknown function
PVP01_0310100	-0.418985	0.385	0.109	3.52449e-22	1.66426e-18	PVP01_0310100::conserved Plasmodium protein, unknown function
PVP01_0919000	-0.418864	0.265	0.053	1.5936e-24	7.525e-21	PVP01_0919000::haloacid dehalogenase-like hydrolase, putative
PVP01_1325700	-0.417603	0.278	0.067	6.89597e-21	3.25628e-17	PVP01_1325700::serine/threonine protein phosphatase 7, putative
PVP01_1308200	-0.4169	0.464	0.114	2.26965e-31	1.07173e-27	PVP01_1308200::conserved Plasmodium protein, unknown function
PVP01_0941000	-0.416789	0.581	0.174	1.50944e-27	7.12758e-24	PVP01_0941000::P-loop containing nucleoside triphosphate hydrolase, putative
PVP01_1119500	-0.416218	0.244	0.069	2.34564e-15	1.10761e-11	PVP01_1119500::CPW-WPC family protein
PVP01_0835100	-0.416018	0.268	0.066	1.1453e-19	5.40811e-16	PVP01_0835100::conserved Plasmodium protein, unknown function
PVP01_1202400	-0.415951	0.687	0.211	1.88613e-28	8.90631e-25	PVP01_1202400::conserved Plasmodium protein, unknown function
PVP01_1207100	-0.415493	0.54	0.145	3.16646e-31	1.4952e-27	PVP01_1207100::ethanolamine-phosphate cytidylyltransferase, putative
PVP01_1426000	-0.415426	0.536	0.14	3.11488e-32	1.47085e-28	PVP01_1426000::AAA family ATPase, putative
PVP01_1310100	-0.41461	0.385	0.08	7.0349e-33	3.32188e-29	PVP01_1310100::GPI mannosyltransferase 1, putative
PVP01_1318300	-0.414538	0.399	0.108	2.41231e-24	1.13909e-20	PVP01_1318300::PhIL1 interacting protein PIP2, putative
PVP01_0730800	-0.414399	0.478	0.112	8.25543e-35	3.89821e-31	PVP01_0730800::protein MAM3, putative
PVP01_1135200	-0.413486	0.412	0.108	2.11655e-26	9.99436e-23	PVP01_1135200::myosin E, putative
PVP01_0831000	-0.412381	0.165	0.05	3.80361e-10	1.79606e-06	PVP01_0831000::serine/threonine protein kinase ARK2, putative
PVP01_0530300	-0.412214	0.172	0.038	4.85626e-15	2.29313e-11	PVP01_0530300::conserved Plasmodium protein, unknown function
PVP01_1326300	-0.411166	0.436	0.096	1.44149e-34	6.8067e-31	PVP01_1326300::conserved Plasmodium protein, unknown function
PVP01_0923700	-0.411025	0.845	0.383	2.66576e-10	1.25877e-06	PVP01_0923700::calcium-dependent protein kinase 7, putative
PVP01_1125700	-0.410843	0.251	0.071	1.83121e-15	8.64698e-12	PVP01_1125700::tyrosine kinase-like protein, putative
PVP01_1421300	-0.410436	0.378	0.092	3.20934e-27	1.51545e-23	PVP01_1421300::SNARE protein, putative
PVP01_1007600	-0.410199	0.859	0.352	1.11009e-16	5.24187e-13	PVP01_1007600::ADP-ribosylation factor GTPase-activating protein 2, putative
PVP01_0213500	-0.410173	0.588	0.135	1.33839e-42	6.31987e-39	PVP01_0213500::cation transporting ATPase, putative
PVP01_1216700	-0.409866	0.509	0.119	1.98753e-36	9.38513e-33	PVP01_1216700::LMBR1 domain-containing protein, putative
PVP01_1020800	-0.409628	0.22	0.078	8.20075e-10	3.87239e-06	PVP01_1020800::conserved protein, unknown function
PVP01_1015400	-0.409419	0.612	0.167	2.03135e-33	9.59203e-30	PVP01_1015400::ATP-dependent RNA helicase DDX23, putative
PVP01_1253600	-0.409061	0.351	0.09	1.1203e-23	5.29003e-20	PVP01_1253600::gamma-tubulin complex component, putative
PVP01_1217200	-0.408666	0.553	0.142	5.32157e-34	2.51284e-30	PVP01_1217200::conserved Plasmodium protein, unknown function
PVP01_0937600	-0.408279	0.536	0.141	3.1128e-32	1.46987e-28	PVP01_0937600::armadillo-interacting protein AIP, putative
PVP01_1346400	-0.408168	0.553	0.139	7.21466e-36	3.40676e-32	PVP01_1346400::zinc finger protein, putative
PVP01_0727600	-0.407341	0.581	0.127	2.49042e-44	1.17598e-40	PVP01_0727600::conserved protein, unknown function
PVP01_1331700	-0.407256	0.784	0.342	1.07484e-12	5.07537e-09	PVP01_1331700::NOT family protein, putative
PVP01_1250100	-0.406241	0.289	0.055	5.58251e-28	2.63606e-24	PVP01_1250100::V-type H(+)-translocating pyrophosphatase, putative
PVP01_0611200	-0.40563	0.77	0.31	1.78984e-15	8.45163e-12	PVP01_0611200::conserved Plasmodium protein, unknown function
PVP01_0818000	-0.405602	0.33	0.073	7.42814e-27	3.50757e-23	PVP01_0818000::conserved Plasmodium protein, unknown function
PVP01_1233300	-0.40549	0.371	0.085	2.67975e-28	1.26538e-24	PVP01_1233300::conserved Plasmodium protein, unknown function
PVP01_0804000	-0.405283	0.258	0.07	5.42855e-17	2.56336e-13	PVP01_0804000::E3 ubiquitin-protein ligase, putative
PVP01_0118400	-0.405256	0.753	0.303	9.51273e-15	4.49191e-11	PVP01_0118400::mannose-6-phosphate isomerase, putative
PVP01_1305000	-0.405102	0.522	0.139	4.10276e-31	1.93732e-27	PVP01_1305000::conserved protein, unknown function
PVP01_1317600	-0.404992	0.405	0.093	1.21054e-30	5.71618e-27	PVP01_1317600::inner membrane complex suture component, putative
PVP01_0410300	-0.40465	0.168	0.052	5.78498e-10	2.73167e-06	PVP01_0410300::serine/threonine protein kinase STK2, putative
PVP01_0609100	-0.404447	0.814	0.371	1.26003e-10	5.94986e-07	PVP01_0609100::chromodomain-helicase-DNA-binding protein 1 homolog, putative
PVP01_1466100	-0.404442	0.567	0.133	1.03689e-39	4.89617e-36	PVP01_1466100::conserved Plasmodium protein, unknown function
PVP01_0525900	-0.404424	0.777	0.271	1.93249e-23	9.1252e-20	PVP01_0525900::repressor of RNA polymerase III transcription MAF1, putative
PVP01_1445000	-0.403914	0.498	0.139	1.99416e-27	9.41641e-24	PVP01_1445000::ataxin-3, putative
PVP01_1258500	-0.402679	0.402	0.094	7.10109e-30	3.35313e-26	PVP01_1258500::conserved Plasmodium protein, unknown function
PVP01_1435300	-0.402595	0.213	0.064	8.40609e-13	3.96935e-09	PVP01_1435300::male development gene 1, putative
PVP01_0412100	-0.402365	0.165	0.051	5.96302e-10	2.81574e-06	PVP01_0412100::multidrug efflux pump, putative
PVP01_1256900	-0.402276	0.581	0.158	1.65483e-32	7.81411e-29	PVP01_1256900::signal recognition particle subunit SRP54, putative
PVP01_0526700	-0.402231	0.746	0.282	5.53899e-19	2.61551e-15	PVP01_0526700::LETM1-like protein, putative
PVP01_0910900	-0.401851	0.43	0.096	1.98614e-33	9.37856e-30	PVP01_0910900::conserved Plasmodium protein, unknown function
PVP01_0201100	-0.401795	0.388	0.093	3.169e-28	1.4964e-24	PVP01_0201100::tryptophan-rich protein
PVP01_1404500	-0.400177	0.595	0.152	9.09227e-37	4.29337e-33	PVP01_1404500::conserved Plasmodium protein, unknown function
PVP01_0103700	-0.399703	0.704	0.267	3.12197e-18	1.47419e-14	PVP01_0103700::erythrocyte membrane-associated antigen, putative
PVP01_1302700	-0.399272	0.333	0.065	1.93551e-31	9.1395e-28	PVP01_1302700::major facilitator superfamily domain-containing protein, putative
PVP01_0406800	-0.39908	0.55	0.138	4.03432e-35	1.905e-31	PVP01_0406800::conserved Plasmodium protein, unknown function
PVP01_0617300	-0.397772	0.285	0.082	4.49386e-17	2.122e-13	PVP01_0617300::conserved Plasmodium protein, unknown function
PVP01_1030400	-0.397259	0.162	0.05	9.17238e-10	4.3312e-06	PVP01_1030400::protein kinase, putative
PVP01_0422000	-0.397035	0.186	0.046	2.92541e-14	1.38138e-10	PVP01_0422000::protein kinase, putative
PVP01_0936000	-0.39623	0.347	0.085	5.59117e-25	2.64015e-21	PVP01_0936000::regulator of chromosome condensation, putative
PVP01_1130100	-0.395831	0.838	0.366	3.04194e-12	1.43641e-08	PVP01_1130100::cell division cycle protein 48 homologue, putative
PVP01_0929400	-0.395766	0.464	0.104	8.8039e-36	4.1572e-32	PVP01_0929400::CCR4-NOT transcription complex subunit 2, putative
PVP01_0615900	-0.394175	0.423	0.104	2.11306e-29	9.97788e-26	PVP01_0615900::calmodulin, putative
PVP01_0620100	-0.393899	0.405	0.095	5.82529e-30	2.7507e-26	PVP01_0620100::U2 snRNA/tRNA pseudouridine synthase, putative
PVP01_1337600	-0.393757	0.725	0.23	6.43206e-29	3.03722e-25	PVP01_1337600::DnaJ protein, putative
PVP01_1145300	-0.393636	0.591	0.169	4.32947e-30	2.04438e-26	PVP01_1145300::AT-rich interactive domain-containing protein, putative
PVP01_1213200	-0.393595	0.708	0.249	2.27583e-21	1.07465e-17	PVP01_1213200::GPI mannosyltransferase 3, putative
PVP01_0523000	-0.393133	0.45	0.083	3.69753e-43	1.74597e-39	PVP01_0523000::Plasmodium exported protein (PHIST), unknown function
PVP01_0815400	-0.392926	0.399	0.092	5.38163e-30	2.54121e-26	PVP01_0815400::methionine aminopeptidase 1b, putative
PVP01_0208200	-0.392314	0.172	0.043	1.95837e-13	9.24743e-10	PVP01_0208200::conserved Plasmodium protein, unknown function
PVP01_1006500	-0.392186	0.268	0.076	1.34855e-16	6.36785e-13	PVP01_1006500::methionine aminopeptidase 1a, putative
PVP01_1238300	-0.392128	0.574	0.142	3.96394e-37	1.87177e-33	PVP01_1238300::derlin-1, putative
PVP01_1310000	-0.391771	0.653	0.19	2.64187e-31	1.24749e-27	PVP01_1310000::conserved Plasmodium protein, unknown function
PVP01_1428900	-0.391755	0.784	0.291	4.87409e-20	2.30154e-16	PVP01_1428900::conserved protein, unknown function
PVP01_1458500	-0.391649	0.395	0.085	2.52645e-32	1.19299e-28	PVP01_1458500::RNA-binding protein, putative
PVP01_1004900	-0.390894	0.113	0.023	1.28995e-11	6.09115e-08	PVP01_1004900::conserved protein, unknown function
PVP01_1309200	-0.390712	0.254	0.057	3.28173e-21	1.54963e-17	PVP01_1309200::conserved Plasmodium protein, unknown function
PVP01_1418600	-0.390294	0.574	0.146	5.74674e-36	2.71361e-32	PVP01_1418600::conserved Plasmodium protein, unknown function
PVP01_1144800	-0.389525	0.117	0.031	3.73661e-09	1.76443e-05	PVP01_1144800::AP2 domain transcription factor, putative
PVP01_1207400	-0.389513	0.333	0.07	8.3782e-29	3.95619e-25	PVP01_1207400::conserved Plasmodium protein, unknown function
PVP01_0801100	-0.389375	0.378	0.085	5.10999e-30	2.41294e-26	PVP01_0801100::Plasmodium exported protein, unknown function
PVP01_1442900	-0.389222	0.282	0.086	2.27854e-15	1.07593e-11	PVP01_1442900::conserved Plasmodium protein, unknown function
PVP01_0817600	-0.389046	0.34	0.076	2.31435e-27	1.09283e-23	PVP01_0817600::conserved Plasmodium protein, unknown function
PVP01_1257100	-0.38887	0.557	0.161	5.66834e-28	2.67659e-24	PVP01_1257100::conserved protein, unknown function
PVP01_0419600	-0.388448	0.237	0.053	9.56521e-20	4.51669e-16	PVP01_0419600::DNA-directed RNA polymerase II 16 kDa subunit, putative
PVP01_1467500	-0.388091	0.127	0.044	5.87113e-07	0.00277235	PVP01_1467500::conserved Plasmodium protein, unknown function
PVP01_1337700	-0.38678	0.766	0.279	2.32276e-21	1.09681e-17	PVP01_1337700::rhomboid protease ROM8, putative
PVP01_1025700	-0.386282	0.766	0.249	1.29615e-29	6.12044e-26	PVP01_1025700::triose phosphate transporter, putative
PVP01_1024600	-0.38468	0.512	0.118	8.61219e-38	4.06668e-34	PVP01_1024600::RNA polymerase I, putative
PVP01_1309300	-0.384656	0.574	0.145	6.16506e-36	2.91114e-32	PVP01_1309300::syntaxin, Qa-SNARE family, putative
PVP01_0917200	-0.384647	0.619	0.14	9.88344e-45	4.66696e-41	PVP01_0917200::dolichyl-diphosphooligosaccharide--protein glycosyltransferase subunit STT3, putative
PVP01_1146200	-0.384457	0.481	0.113	2.11658e-34	9.99451e-31	PVP01_1146200::conserved Plasmodium protein, unknown function
PVP01_1420300	-0.383875	0.79	0.357	5.80979e-11	2.74338e-07	PVP01_1420300::conserved protein, unknown function
PVP01_1317200	-0.383785	0.271	0.058	2.71676e-23	1.28286e-19	PVP01_1317200::conserved Plasmodium protein, unknown function
PVP01_1309400	-0.383754	0.577	0.161	4.80992e-31	2.27124e-27	PVP01_1309400::zinc finger protein, putative
PVP01_0616700	-0.383592	0.787	0.307	1.00342e-16	4.73816e-13	PVP01_0616700::protein GEXP15, putative
PVP01_0822100	-0.38322	0.385	0.087	5.94065e-30	2.80517e-26	PVP01_0822100::conserved Plasmodium protein, unknown function
PVP01_0531000	-0.383147	0.715	0.242	8.84652e-24	4.17733e-20	PVP01_0531000::pre-mRNA-splicing helicase BRR2, putative
PVP01_1206000	-0.38212	0.11	0.052	0.00111959	1	PVP01_1206000::E1-E2 ATPase, putative
PVP01_0310700	-0.382091	0.254	0.043	7.69932e-28	3.63562e-24	PVP01_0310700::DEAD box ATP-dependent RNA helicase, putative
PVP01_1263000	-0.382081	0.254	0.042	2.10831e-28	9.95542e-25	PVP01_1263000::conserved Plasmodium protein, unknown function
PVP01_1420400	-0.381421	0.79	0.245	3.88098e-32	1.8326e-28	PVP01_1420400::conserved protein, unknown function
PVP01_1114700	-0.380928	0.481	0.118	1.55276e-32	7.33213e-29	PVP01_1114700::glutamate--tRNA ligase, putative
PVP01_1124400	-0.380122	0.158	0.037	1.95479e-13	9.23052e-10	PVP01_1124400::sphingomyelin synthase 2, putative
PVP01_1105700	-0.380093	0.67	0.2	3.80029e-31	1.7945e-27	PVP01_1105700::conserved Plasmodium protein, unknown function
PVP01_1328700	-0.379774	0.33	0.084	8.36228e-23	3.94867e-19	PVP01_1328700::myosin-specific chaperone UNC, putative
PVP01_1458000	-0.379156	0.258	0.055	1.72284e-22	8.13524e-19	PVP01_1458000::vacuolar protein sorting-associated protein 16, putative
PVP01_1266400	-0.378936	0.1	0.038	6.44843e-05	0.304495	PVP01_1266400::protein SOC3, putative
PVP01_1319400	-0.378737	0.344	0.071	1.0746e-29	5.07428e-26	PVP01_1319400::conserved protein, unknown function
PVP01_0945400	-0.378005	0.656	0.2	1.29878e-28	6.13282e-25	PVP01_0945400::apicoplast import protein Tic20, putative
PVP01_0928600	-0.377986	0.423	0.092	7.28739e-34	3.44111e-30	PVP01_0928600::conserved Plasmodium protein, unknown function
PVP01_1454000	-0.377494	0.488	0.1	3.26524e-41	1.54185e-37	PVP01_1454000::pre-mRNA-splicing factor SYF1, putative
PVP01_0205700	-0.377236	0.708	0.237	1.07153e-24	5.05978e-21	PVP01_0205700::tubulin-specific chaperone a, putative
PVP01_0946300	-0.376257	0.443	0.092	1.06724e-37	5.0395e-34	PVP01_0946300::TMEM65 domain-containing protein, putative
PVP01_0509400	-0.375878	0.46	0.105	9.04756e-35	4.27226e-31	PVP01_0509400::conserved Plasmodium protein, unknown function
PVP01_0112200	-0.375088	0.141	0.043	5.67995e-09	2.68207e-05	PVP01_0112200::plasmepsin X, putative
PVP01_1445400	-0.375074	0.392	0.078	4.66124e-35	2.20104e-31	PVP01_1445400::potassium channel K1, putative
PVP01_1221100	-0.374865	0.443	0.089	5.80481e-39	2.74103e-35	PVP01_1221100::U3 small nucleolar RNA-associated protein 4, putative
PVP01_0803200	-0.37458	0.223	0.058	8.7416e-16	4.12778e-12	PVP01_0803200::conserved Plasmodium protein, unknown function
PVP01_1024000	-0.374533	0.536	0.135	1.71084e-34	8.07857e-31	PVP01_1024000::conserved Plasmodium protein, unknown function
PVP01_1116600	-0.37445	0.385	0.078	7.76918e-34	3.6686e-30	PVP01_1116600::histone-lysine N-methyltransferase, putative
PVP01_1430700	-0.374339	0.598	0.167	2.75961e-32	1.30309e-28	PVP01_1430700::peptidase family C50, putative
PVP01_0812800	-0.373746	0.546	0.138	8.40316e-35	3.96797e-31	PVP01_0812800::NLI interacting factor-like phosphatase, putative
PVP01_0928700	-0.373402	0.543	0.132	3.28263e-37	1.55006e-33	PVP01_0928700::conserved Plasmodium protein, unknown function
PVP01_1332100	-0.373063	0.526	0.145	2.95237e-30	1.39411e-26	PVP01_1332100::lysine--tRNA ligase, putative
PVP01_1011900	-0.372756	0.392	0.081	9.19215e-34	4.34054e-30	PVP01_1011900::conserved Plasmodium protein, unknown function
PVP01_1107000	-0.372591	0.399	0.101	6.56507e-27	3.10003e-23	PVP01_1107000::conserved Plasmodium protein, unknown function
PVP01_0825300	-0.37248	0.165	0.034	1.19718e-15	5.65308e-12	PVP01_0825300::conserved Plasmodium protein, unknown function
PVP01_0824700	-0.371401	0.777	0.307	6.29977e-17	2.97475e-13	PVP01_0824700::conserved Plasmodium protein, unknown function
PVP01_1131800	-0.370528	0.574	0.156	3.92644e-32	1.85406e-28	PVP01_1131800::conserved Plasmodium protein, unknown function
PVP01_1207200	-0.370395	0.1	0.046	0.00110943	1	PVP01_1207200::conserved protein, unknown function
PVP01_1236700	-0.370197	0.23	0.061	6.50715e-16	3.07268e-12	PVP01_1236700::conserved Plasmodium protein, unknown function
PVP01_1302400	-0.370188	0.457	0.101	1.31866e-35	6.22671e-32	PVP01_1302400::conserved Plasmodium protein, unknown function
PVP01_1460100	-0.369357	0.54	0.128	1.72026e-37	8.12307e-34	PVP01_1460100::syntaxin-16, putative
PVP01_0725400	-0.369326	0.474	0.119	4.15913e-31	1.96394e-27	PVP01_0725400::replication termination factor, putative
PVP01_0714500	-0.369288	0.622	0.197	3.87879e-26	1.83156e-22	PVP01_0714500::thioredoxin 3, putative
PVP01_0604200	-0.368944	0.371	0.092	6.60605e-26	3.11938e-22	PVP01_0604200::eukaryotic translation initiation factor subunit eIF2A, putative
PVP01_1219100	-0.368887	0.113	0.035	2.21344e-07	0.00104519	PVP01_1219100::DNA replication complex GINS protein, putative
PVP01_0111800	-0.368841	0.553	0.141	1.41033e-34	6.65957e-31	PVP01_0111800::histone deacetylase complex subunit SAP18, putative
PVP01_1404900	-0.36884	0.337	0.058	4.72826e-35	2.23268e-31	PVP01_1404900::condensin complex subunit 2, putative
PVP01_API02500	-0.36803	0.21	0.045	2.12149e-18	1.00177e-14	PVP01_API02500::apicoplast ribosomal protein S11, putative
PVP01_0810500	-0.367748	0.172	0.037	9.63103e-16	4.54777e-12	PVP01_0810500::MORN repeat protein, putative
PVP01_0818400	-0.366987	0.629	0.158	3.05355e-39	1.44188e-35	PVP01_0818400::WD repeat-containing protein, putative
PVP01_1444200	-0.366887	0.326	0.082	6.39664e-23	3.02049e-19	PVP01_1444200::conserved protein, unknown function
PVP01_1238900	-0.36629	0.612	0.169	8.06753e-34	3.80949e-30	PVP01_1238900::rab GTPase activator, putative
PVP01_0509900	-0.366011	0.522	0.128	1.20136e-34	5.67281e-31	PVP01_0509900::nucleoside transporter 2, putative
PVP01_1250500	-0.365998	0.21	0.034	5.90025e-24	2.7861e-20	PVP01_1250500::conserved Plasmodium protein, unknown function
PVP01_1243800	-0.365799	0.481	0.12	9.08443e-32	4.28967e-28	PVP01_1243800::mediator of RNA polymerase II transcription subunit 20, putative
PVP01_0214800	-0.365596	0.67	0.149	6.70341e-50	3.16535e-46	PVP01_0214800::conserved Plasmodium protein, unknown function
PVP01_0807700	-0.365378	0.801	0.255	3.35112e-30	1.5824e-26	PVP01_0807700::histone deacetylase 2, putative
PVP01_0416700	-0.364888	0.333	0.065	2.32856e-31	1.09955e-27	PVP01_0416700::conserved Plasmodium protein, unknown function
PVP01_0212100	-0.364626	0.564	0.129	2.02049e-41	9.54075e-38	PVP01_0212100::conserved Plasmodium membrane protein, unknown function
PVP01_1306000	-0.363894	0.141	0.056	4.48556e-06	0.0211808	PVP01_1306000::conserved Plasmodium protein, unknown function
PVP01_0940600	-0.363649	0.653	0.213	7.08448e-25	3.34529e-21	PVP01_0940600::ER membrane protein complex subunit 8, putative
PVP01_0316900	-0.363636	0.306	0.058	8.68901e-30	4.10295e-26	PVP01_0316900::conserved Plasmodium protein, unknown function
PVP01_0210800	-0.36358	0.478	0.122	1.40127e-30	6.61678e-27	PVP01_0210800::parasite-infected erythrocyte surface protein, putative
PVP01_1322500	-0.363505	0.423	0.107	5.62802e-28	2.65755e-24	PVP01_1322500::conserved Plasmodium protein, unknown function
PVP01_1218900	-0.363413	0.254	0.052	4.07281e-23	1.92318e-19	PVP01_1218900::conserved oligomeric Golgi complex subunit 3, putative
PVP01_1267200	-0.363014	0.725	0.259	4.60608e-23	2.17499e-19	PVP01_1267200::vesicle-associated membrane protein, putative
PVP01_1253100	-0.362835	0.543	0.128	1.28967e-38	6.08982e-35	PVP01_1253100::conserved Plasmodium protein, unknown function
PVP01_1029500	-0.36277	0.234	0.048	2.22927e-21	1.05266e-17	PVP01_1029500::MOLO1 domain-containing protein, putative
PVP01_0318700	-0.36262	0.186	0.052	2.79537e-12	1.31998e-08	PVP01_0318700::tRNAHis guanylyltransferase, putative
PVP01_1112900	-0.362421	0.543	0.112	1.38738e-45	6.55123e-42	PVP01_1112900::conserved Plasmodium protein, unknown function
PVP01_1109100	-0.362326	0.247	0.068	4.54915e-16	2.14811e-12	PVP01_1109100::conserved Plasmodium protein, unknown function
PVP01_1028900	-0.362128	0.457	0.105	6.75757e-34	3.19092e-30	PVP01_1028900::trafficking protein particle complex subunit 8, putative
PVP01_0709800	-0.362002	0.172	0.05	4.15851e-11	1.96365e-07	PVP01_0709800::cysteine repeat modular protein 1, putative
PVP01_1403000	-0.361863	0.131	0.044	2.38203e-07	0.00112479	PVP01_1403000::conserved Plasmodium protein, unknown function
PVP01_1106000	-0.361568	0.498	0.102	1.70792e-42	8.0648e-39	PVP01_1106000::conserved Plasmodium protein, unknown function
PVP01_1009800	-0.361377	0.289	0.05	1.17329e-30	5.54027e-27	PVP01_1009800::conserved Plasmodium protein, unknown function
PVP01_1406900	-0.361367	0.137	0.043	1.91032e-08	9.02054e-05	PVP01_1406900::conserved Plasmodium protein, unknown function
PVP01_0918900	-0.360916	0.505	0.118	1.98111e-36	9.35481e-33	PVP01_0918900::insulinase, putative
PVP01_1454500	-0.360446	0.471	0.092	1.50859e-42	7.12358e-39	PVP01_1454500::conserved Plasmodium protein, unknown function
PVP01_0117000	-0.360406	0.182	0.051	3.52312e-12	1.66362e-08	PVP01_0117000::filament assembling protein, putative
PVP01_1227800	-0.360154	0.704	0.186	8.03942e-40	3.79622e-36	PVP01_1227800::conserved Plasmodium protein, unknown function
PVP01_0725800	-0.359614	0.347	0.071	1.40471e-30	6.63303e-27	PVP01_0725800::fumarate hydratase, putative
PVP01_1465600	-0.359236	0.814	0.364	1.19304e-11	5.63352e-08	PVP01_1465600::bax inhibitor 1, putative
PVP01_0616600	-0.359205	0.419	0.08	4.36517e-39	2.06123e-35	PVP01_0616600::DEAD/DEAH box helicase, putative
PVP01_1304600	-0.359063	0.601	0.201	1.53485e-22	7.24756e-19	PVP01_1304600::zinc finger protein, putative
PVP01_1024900	-0.358906	0.529	0.138	7.14984e-33	3.37616e-29	PVP01_1024900::structural maintenance of chromosomes protein 4, putative
PVP01_1128500	-0.358849	0.22	0.056	4.7469e-16	2.24149e-12	PVP01_1128500::conserved Plasmodium protein, unknown function
PVP01_1005900	-0.358694	0.333	0.064	1.00462e-31	4.74381e-28	PVP01_1005900::ATP-dependent RNA helicase DDX41, putative
PVP01_0319400	-0.358315	0.33	0.056	2.48441e-35	1.17314e-31	PVP01_0319400::metallo-hydrolase/oxidoreductase, putative
PVP01_0729100	-0.358266	0.251	0.054	1.08013e-21	5.10038e-18	PVP01_0729100::diacylglycerol kinase, putative
PVP01_0110700	-0.358183	0.168	0.048	3.6433e-11	1.72037e-07	PVP01_0110700::conserved protein, unknown function
PVP01_1109400	-0.357886	0.21	0.039	3.56345e-21	1.68266e-17	PVP01_1109400::conserved protein, unknown function
PVP01_0917800	-0.357773	0.172	0.065	1.94756e-07	0.000919636	PVP01_0917800::conserved Plasmodium protein, unknown function
PVP01_1130200	-0.357683	0.268	0.078	9.08899e-16	4.29182e-12	PVP01_1130200::conserved Plasmodium protein, unknown function
PVP01_1014600	-0.357145	0.251	0.051	6.39613e-23	3.02025e-19	PVP01_1014600::protoheme IX farnesyltransferase, putative
PVP01_1448900	-0.357099	0.57	0.149	1.07524e-34	5.07729e-31	PVP01_1448900::protein transport protein SEC13, putative
PVP01_1407600	-0.356477	0.866	0.382	5.14388e-13	2.42894e-09	PVP01_1407600::conserved Plasmodium protein, unknown function
PVP01_0509500	-0.355905	0.698	0.223	3.04276e-27	1.43679e-23	PVP01_0509500::conserved Plasmodium protein, unknown function
PVP01_1326100	-0.355639	0.107	0.043	7.56639e-05	0.357285	PVP01_1326100::14-3-3 protein, putative
PVP01_1118300	-0.355382	0.385	0.082	3.63257e-32	1.7153e-28	PVP01_1118300::Ran-binding protein, putative
PVP01_1414300	-0.355313	0.436	0.091	5.05834e-37	2.38855e-33	PVP01_1414300::DEAD box helicase, putative
PVP01_0320700	-0.355179	0.416	0.094	3.05959e-32	1.44474e-28	PVP01_0320700::exonuclease I, putative
PVP01_0727900	-0.35506	0.21	0.056	1.04722e-14	4.94499e-11	PVP01_0727900::high molecular weight rhoptry protein 2
PVP01_0317800	-0.354667	0.522	0.125	4.23574e-36	2.00012e-32	PVP01_0317800::protein pelota homolog, putative
PVP01_1301600	-0.354599	0.399	0.076	1.40398e-37	6.6296e-34	PVP01_1301600::dynein heavy chain, putative
PVP01_1007800	-0.35365	0.402	0.086	3.18067e-33	1.50191e-29	PVP01_1007800::RAP protein, putative
PVP01_1125500	-0.353359	0.869	0.391	4.20725e-15	1.98666e-11	PVP01_1125500::hexokinase, putative
PVP01_1410200	-0.352989	0.595	0.138	3.48468e-42	1.64546e-38	PVP01_1410200::protein phosphatase PPM6, putative
PVP01_1336200	-0.35287	0.227	0.053	3.77028e-18	1.78033e-14	PVP01_1336200::AAA family ATPase, putative
PVP01_0103900	-0.352641	0.32	0.067	8.81589e-28	4.16286e-24	PVP01_0103900::conserved protein, unknown function
PVP01_1464900	-0.352302	0.162	0.056	2.55015e-08	0.000120418	PVP01_1464900::dipeptidyl aminopeptidase 2, putative
PVP01_1310800	-0.352217	0.299	0.062	1.18998e-26	5.61909e-23	PVP01_1310800::lysine-specific histone demethylase 1, putative
PVP01_0823500	-0.350736	0.491	0.103	6.62881e-41	3.13012e-37	PVP01_0823500::formate-nitrite transporter, putative
PVP01_0618700	-0.350555	0.485	0.12	2.16762e-32	1.02355e-28	PVP01_0618700::pre-mRNA-splicing factor CEF1, putative
PVP01_0616500	-0.349718	0.471	0.105	9.92109e-37	4.68474e-33	PVP01_0616500::OTU-like cysteine protease, putative
PVP01_1332600	-0.348758	0.512	0.105	1.2493e-43	5.8992e-40	PVP01_1332600::N-acyl-phosphatidylethanolamine-hydrolyzing phospholipase D, putative
PVP01_1447000	-0.3484	0.605	0.153	9.93295e-38	4.69034e-34	PVP01_1447000::WD repeat-containing protein, putative
PVP01_0910200	-0.348247	0.794	0.284	8.86326e-23	4.18523e-19	PVP01_0910200::essential nuclear protein 1, putative
PVP01_1342200	-0.3481	0.591	0.133	1.32588e-43	6.26083e-40	PVP01_1342200::WD repeat-containing protein 65, putative
PVP01_1265600	-0.347955	0.577	0.15	1.31663e-34	6.21712e-31	PVP01_1265600::FACT complex subunit SSRP1, putative
PVP01_0915600	-0.347715	0.11	0.043	3.2533e-05	0.153621	PVP01_0915600::filamin domain-containing protein, putative
PVP01_0724600	-0.347235	0.543	0.133	5.68227e-36	2.68317e-32	PVP01_0724600::protein kinase, putative
PVP01_1140000	-0.346877	0.302	0.066	4.21701e-25	1.99127e-21	PVP01_1140000::conserved Plasmodium protein, unknown function
PVP01_1453400	-0.346377	0.639	0.201	7.60407e-27	3.59064e-23	PVP01_1453400::CCR4-NOT transcription complex subunit 4, putative
PVP01_1411100	-0.34626	0.247	0.045	2.86699e-25	1.35379e-21	PVP01_1411100::conserved Plasmodium protein, unknown function
PVP01_0104600	-0.345744	0.282	0.065	1.60244e-22	7.56673e-19	PVP01_0104600::phosphoinositide-binding protein, putative
PVP01_0527000	-0.345442	0.158	0.048	8.70318e-10	4.10964e-06	PVP01_0527000::conserved Plasmodium protein, unknown function
PVP01_0214200	-0.345357	0.12	0.033	8.06045e-09	3.80614e-05	PVP01_0214200::conserved Plasmodium protein, unknown function
PVP01_0418900	-0.344897	0.289	0.063	2.79109e-24	1.31795e-20	PVP01_0418900::pantothenate transporter, putative
PVP01_0512400	-0.344871	0.746	0.254	4.58107e-25	2.16318e-21	PVP01_0512400::conserved protein, unknown function
PVP01_1146500	-0.34425	0.357	0.073	1.6984e-31	8.01984e-28	PVP01_1146500::elongation factor G, putative
PVP01_0912800	-0.34404	0.79	0.288	7.83065e-22	3.69763e-18	PVP01_0912800::conserved protein, unknown function
PVP01_1003100	-0.343742	0.447	0.082	1.25793e-43	5.93995e-40	PVP01_1003100::dolichol-phosphate mannosyltransferase subunit 3, putative
PVP01_0517600	-0.342763	0.467	0.109	2.39881e-34	1.13272e-30	PVP01_0517600::rhoptry neck protein 5
PVP01_0703500	-0.342642	0.639	0.16	1.09605e-39	5.17557e-36	PVP01_0703500::nucleoporin NUP221, putative
PVP01_0304000	-0.342514	0.543	0.133	3.06307e-36	1.44638e-32	PVP01_0304000::conserved Plasmodium protein, unknown function
PVP01_1309500	-0.342486	0.409	0.086	3.62952e-34	1.71386e-30	PVP01_1309500::conserved Plasmodium protein, unknown function
PVP01_1240300	-0.341596	0.46	0.118	8.11805e-30	3.83334e-26	PVP01_1240300::conserved Plasmodium protein, unknown function
PVP01_1008700	-0.34158	0.553	0.151	4.16383e-31	1.96616e-27	PVP01_1008700::acyl-CoA synthetase, putative
PVP01_1454100	-0.341297	0.399	0.082	1.04416e-34	4.93051e-31	PVP01_1454100::vesicle transport v-SNARE protein VTI1, putative
PVP01_0716600	-0.340335	0.526	0.107	2.89664e-44	1.36779e-40	PVP01_0716600::50S ribosomal protein L3, apicoplast, putative
PVP01_1255100	-0.340165	0.677	0.166	1.38693e-43	6.54909e-40	PVP01_1255100::ribosome biogenesis protein TSR1, putative
PVP01_0511000	-0.340085	0.725	0.252	4.98408e-23	2.35348e-19	PVP01_0511000::histone acetyltransferase GCN5, putative
PVP01_0528800	-0.339898	0.251	0.062	1.27362e-18	6.01406e-15	PVP01_0528800::conserved Plasmodium protein, unknown function
PVP01_0111600	-0.339166	0.375	0.086	1.09064e-28	5.15001e-25	PVP01_0111600::conserved Plasmodium protein, unknown function
PVP01_0619000	-0.338737	0.869	0.447	3.04865e-06	0.0143957	PVP01_0619000::ubiquitin-conjugating enzyme E2, putative
PVP01_1329300	-0.338546	0.598	0.153	2.59322e-36	1.22452e-32	PVP01_1329300::conserved Plasmodium protein, unknown function
PVP01_0526100	-0.338352	0.564	0.139	3.94235e-37	1.86158e-33	PVP01_0526100::CDGSH iron-sulfur domain-containing protein, putative
PVP01_1331400	-0.338291	0.804	0.292	1.19728e-21	5.65354e-18	PVP01_1331400::H/ACA ribonucleoprotein complex subunit 4, putative
PVP01_1334300	-0.337323	0.588	0.146	1.95341e-37	9.22399e-34	PVP01_1334300::mRNA-capping enzyme subunit alpha, putative
PVP01_1406200	-0.337291	0.811	0.307	2.80354e-20	1.32383e-16	PVP01_1406200::translational activator GCN1, putative
PVP01_1318100	-0.33666	0.595	0.144	9.24371e-40	4.36488e-36	PVP01_1318100::large subunit GTPase 1, putative
PVP01_1311200	-0.336443	0.735	0.263	6.14683e-22	2.90253e-18	PVP01_1311200::glutathione peroxidase-like thioredoxin peroxidase, putative
PVP01_1268500	-0.336277	0.44	0.098	1.5575e-34	7.3545e-31	PVP01_1268500::cleavage and polyadenylation specificity factor subunit 3, putative
PVP01_0832500	-0.336259	0.546	0.126	2.15185e-40	1.0161e-36	PVP01_0832500::conserved Plasmodium protein, unknown function
PVP01_0410100	-0.336089	0.416	0.098	1.20796e-30	5.70397e-27	PVP01_0410100::conserved Plasmodium protein, unknown function
PVP01_0942300	-0.335483	0.237	0.045	3.13565e-23	1.48066e-19	PVP01_0942300::dolichol-phosphate mannosyltransferase, putative
PVP01_1264400	-0.334621	0.412	0.099	4.70573e-30	2.22204e-26	PVP01_1264400::TRAP-like protein
PVP01_1221000	-0.334357	0.457	0.09	6.14199e-41	2.90025e-37	PVP01_1221000::histone H3-like centromeric protein CSE4, putative
PVP01_1231100	-0.334353	0.529	0.133	2.08778e-34	9.85848e-31	PVP01_1231100::plasmepsin V
PVP01_1455300	-0.334269	0.395	0.076	4.47273e-37	2.11202e-33	PVP01_1455300::conserved Plasmodium protein, unknown function
PVP01_0622200	-0.33392	0.168	0.041	1.82279e-13	8.6072e-10	PVP01_0622200::dynein intermediate chain, putative
PVP01_0606100	-0.332574	0.722	0.234	3.65317e-28	1.72503e-24	PVP01_0606100::ADP-ribosylation factor, putative
PVP01_0516600	-0.331507	0.56	0.142	2.17863e-35	1.02875e-31	PVP01_0516600::DNA helicase, putative
PVP01_1306300	-0.331453	0.601	0.183	3.61634e-27	1.70764e-23	PVP01_1306300::conserved Plasmodium protein, unknown function
PVP01_0930500	-0.331267	0.646	0.217	7.44754e-23	3.51673e-19	PVP01_0930500::major facilitator superfamily-related transporter, putative
PVP01_0812700	-0.331168	0.405	0.082	1.02851e-35	4.85665e-32	PVP01_0812700::GMP synthase [glutamine-hydrolyzing], putative
PVP01_0927000	-0.331084	0.275	0.062	1.98038e-22	9.35136e-19	PVP01_0927000::DnaJ protein, putative
PVP01_1312500	-0.331043	0.766	0.296	1.08902e-18	5.14235e-15	PVP01_1312500::N-acetyltransferase, GNAT family, putative
PVP01_0716400	-0.33083	0.285	0.053	3.5267e-28	1.66531e-24	PVP01_0716400::glideosome-associated protein 50, putative
PVP01_1404400	-0.330703	0.454	0.103	1.79462e-34	8.47418e-31	PVP01_1404400::sodium/hydrogen exchanger, putative
PVP01_1235700	-0.330501	0.777	0.226	3.24044e-37	1.53014e-33	PVP01_1235700::exported protein 2, putative
PVP01_1113800	-0.330387	0.787	0.243	6.046e-33	2.85492e-29	PVP01_1113800::Sas10 domain-containing protein, putative
PVP01_1303200	-0.33016	0.519	0.146	2.17519e-28	1.02713e-24	PVP01_1303200::conserved Plasmodium protein, unknown function
PVP01_0415200	-0.33009	0.265	0.063	1.99349e-20	9.41326e-17	PVP01_0415200::transporter, putative
PVP01_1029300	-0.329997	0.498	0.101	3.78982e-43	1.78955e-39	PVP01_1029300::centrosomal protein CEP120, putative
PVP01_0717000	-0.329568	0.649	0.167	3.89449e-39	1.83898e-35	PVP01_0717000::ATP-dependent DNA helicase Q1, putative
PVP01_0113100	-0.329475	0.753	0.297	8.29711e-16	3.91789e-12	PVP01_0113100::ras-related protein Rab-18, putative
PVP01_0621900	-0.329428	0.216	0.034	2.5337e-25	1.19641e-21	PVP01_0621900::dynamin-like protein, putative
PVP01_0709200	-0.329427	0.385	0.085	6.72926e-31	3.17755e-27	PVP01_0709200::actin-like protein, putative
PVP01_1328300	-0.329104	0.302	0.064	3.0178e-26	1.42501e-22	PVP01_1328300::pantothenate kinase 1, putative
PVP01_0922000	-0.329075	0.162	0.035	1.08772e-14	5.13621e-11	PVP01_0922000::WD repeat-containing protein, putative
PVP01_1214100	-0.329043	0.753	0.316	2.17716e-15	1.02806e-11	PVP01_1214100::ras-related protein Rab-11B, putative
PVP01_0807500	-0.328491	0.725	0.205	3.5342e-36	1.66885e-32	PVP01_0807500::conserved Plasmodium protein, unknown function
PVP01_0708400	-0.328291	0.443	0.085	1.1622e-40	5.48789e-37	PVP01_0708400::helicase SKI2W, putative
PVP01_1416300	-0.328259	0.625	0.169	2.41963e-35	1.14255e-31	PVP01_1416300::zinc finger (CCCH type) protein, putative
PVP01_1345400	-0.328226	0.117	0.047	3.92803e-05	0.185482	PVP01_1345400::conserved Plasmodium protein, unknown function
PVP01_0521600	-0.327412	0.292	0.063	5.53404e-25	2.61317e-21	PVP01_0521600::conserved protein, unknown function
PVP01_1405000	-0.327308	0.57	0.132	8.81871e-41	4.16419e-37	PVP01_1405000::DNA ligase I, putative
PVP01_0918400	-0.326681	0.247	0.056	1.53755e-20	7.26033e-17	PVP01_0918400::DNA mismatch repair protein MLH, putative
PVP01_1342400	-0.325722	0.564	0.115	1.55121e-47	7.32481e-44	PVP01_1342400::glycerophosphodiester phosphodiesterase, putative
PVP01_1242300	-0.325382	0.818	0.35	9.13283e-14	4.31252e-10	PVP01_1242300::conserved Plasmodium protein, unknown function
PVP01_1335100	-0.324469	0.601	0.17	2.29842e-31	1.08531e-27	PVP01_1335100::diphthamide biosynthesis protein 1, putative
PVP01_1107600	-0.323991	0.564	0.163	1.7989e-28	8.4944e-25	PVP01_1107600::conserved Plasmodium protein, unknown function
PVP01_0515300	-0.323662	0.636	0.169	2.32025e-36	1.09562e-32	PVP01_0515300::ribonuclease, putative
PVP01_0517500	-0.323365	0.485	0.103	1.19383e-39	5.63726e-36	PVP01_0517500::conserved Plasmodium protein, unknown function
PVP01_1410600	-0.323306	0.54	0.14	6.44748e-33	3.0445e-29	PVP01_1410600::ribosomal RNA methyltransferase, putative
PVP01_0945700	-0.323293	0.488	0.124	5.43841e-32	2.56802e-28	PVP01_0945700::conserved Plasmodium protein, unknown function
PVP01_1242600	-0.323214	0.261	0.062	1.88919e-20	8.92073e-17	PVP01_1242600::zinc finger CCCH domain-containing protein, putative
PVP01_1411600	-0.323193	0.601	0.153	2.58696e-37	1.22156e-33	PVP01_1411600::ras-related protein Rab-5B, putative
PVP01_0734600	-0.322764	0.206	0.045	7.63099e-18	3.60335e-14	PVP01_0734600::Plasmodium exported protein, unknown function
PVP01_0305300	-0.322693	0.34	0.073	1.41784e-28	6.69503e-25	PVP01_0305300::rhoptry neck protein 1
PVP01_1003400	-0.322142	0.137	0.031	4.28234e-12	2.02212e-08	PVP01_1003400::conserved Plasmodium protein, unknown function
PVP01_0421200	-0.32205	0.275	0.067	1.79514e-20	8.47665e-17	PVP01_0421200::5'-3' exonuclease, putative
PVP01_0613100	-0.322032	0.165	0.044	8.78619e-12	4.14884e-08	PVP01_0613100::methyltransferase, putative
PVP01_1423600	-0.321986	0.691	0.196	4.9505e-35	2.33763e-31	PVP01_1423600::transcription elongation factor s-II, putative
PVP01_0948500	-0.32191	0.443	0.095	2.58201e-36	1.21923e-32	PVP01_0948500::peroxisome assembly protein 22, putative
PVP01_0821600	-0.321448	0.354	0.079	4.12515e-28	1.9479e-24	PVP01_0821600::conserved Plasmodium protein, unknown function
PVP01_0313100	-0.320805	0.567	0.151	1.49507e-32	7.05973e-29	PVP01_0313100::transcription initiation factor IIE subunit alpha, putative
PVP01_0208400	-0.320766	0.698	0.203	8.63107e-33	4.07559e-29	PVP01_0208400::pre-rRNA-processing protein TSR2, putative
PVP01_1207300	-0.320201	0.924	0.584	0.0850345	1	PVP01_1207300::DNA/RNA-binding protein Alba 4, putative
PVP01_0811000	-0.320181	0.165	0.028	1.38462e-18	6.53816e-15	PVP01_0811000::conserved Plasmodium protein, unknown function
PVP01_1446900	-0.32009	0.412	0.085	1.15126e-35	5.43626e-32	PVP01_1446900::conserved Plasmodium protein, unknown function
PVP01_1462200	-0.31975	0.385	0.071	1.51071e-37	7.13359e-34	PVP01_1462200::kinesin-13, putative
PVP01_0947200	-0.319692	0.488	0.088	5.31206e-48	2.50836e-44	PVP01_0947200::oocyst rupture protein 1, putative
PVP01_0820800	-0.319574	0.46	0.108	1.36117e-33	6.42743e-30	PVP01_0820800::kinesin-8X, putative
PVP01_1261100	-0.319545	0.691	0.237	5.03207e-23	2.37614e-19	PVP01_1261100::ATP-dependent RNA helicase DDX5, putative
PVP01_0806700	-0.319325	0.694	0.173	1.5243e-43	7.19776e-40	PVP01_0806700::transmembrane protein 147, putative
PVP01_1405600	-0.319003	0.498	0.111	1.73472e-38	8.19137e-35	PVP01_1405600::cyclin, putative
PVP01_0105300	-0.31878	0.309	0.073	1.49236e-23	7.04691e-20	PVP01_0105300::conserved Plasmodium protein, unknown function
PVP01_0609900	-0.318643	0.474	0.094	7.40232e-42	3.49537e-38	PVP01_0609900::conserved protein, unknown function
PVP01_0916500	-0.318631	0.543	0.105	1.22176e-49	5.76916e-46	PVP01_0916500::palmitoyltransferase DHHC9, putative
PVP01_1239900	-0.317905	0.742	0.248	1.13733e-26	5.37045e-23	PVP01_1239900::conserved Plasmodium protein, unknown function
PVP01_0504900	-0.317207	0.186	0.035	6.28902e-19	2.96968e-15	PVP01_0504900::conserved Plasmodium protein, unknown function
PVP01_0936400	-0.316349	0.55	0.143	1.34595e-33	6.35558e-30	PVP01_0936400::conserved protein, unknown function
PVP01_1442700	-0.315611	0.282	0.057	8.99801e-26	4.24886e-22	PVP01_1442700::histone chaperone ASF1, putative
PVP01_1237200	-0.315594	0.46	0.101	9.09639e-37	4.29531e-33	PVP01_1237200::acetyl-CoA carboxylase, putative
PVP01_1133200	-0.31507	0.12	0.031	2.15576e-09	1.01795e-05	PVP01_1133200::protein phosphatase, putative
PVP01_0723400	-0.315002	0.103	0.03	1.95325e-07	0.000922325	PVP01_0723400::alpha-tubulin N-acetyltransferase, putative
PVP01_0521100	-0.314611	0.199	0.055	2.59077e-13	1.22336e-09	PVP01_0521100::acylated pleckstrin-homology domain-containing protein, putative
PVP01_0614000	-0.313886	0.254	0.04	2.6106e-29	1.23272e-25	PVP01_0614000::inner membrane complex protein 1m, putative
PVP01_1341400	-0.313473	0.663	0.177	2.67302e-37	1.2622e-33	PVP01_1341400::pre-mRNA-splicing factor 38B, putative
PVP01_0107800	-0.313266	0.467	0.092	4.93371e-42	2.3297e-38	PVP01_0107800::mediator of RNA polymerase II transcription subunit 10, putative
PVP01_0834700	-0.312837	0.56	0.139	1.22992e-36	5.80768e-33	PVP01_0834700::protein dopey homolog, putative
PVP01_0513400	-0.312556	0.416	0.099	5.91884e-30	2.79487e-26	PVP01_0513400::conserved Plasmodium protein, unknown function
PVP01_0410200	-0.312479	0.416	0.105	1.33691e-27	6.31291e-24	PVP01_0410200::conserved Plasmodium protein, unknown function
PVP01_0115400	-0.311766	0.117	0.027	1.90811e-10	9.01007e-07	PVP01_0115400::conserved protein, unknown function
PVP01_1412200	-0.311736	0.481	0.105	1.58514e-38	7.48504e-35	PVP01_1412200::alternative splicing regulator, putative
PVP01_1461800	-0.311395	0.656	0.153	8.96713e-46	4.23428e-42	PVP01_1461800::conserved protein, unknown function
PVP01_1119100	-0.31134	0.134	0.024	5.78899e-15	2.73356e-11	PVP01_1119100::conserved Plasmodium protein, unknown function
PVP01_1426900	-0.311329	0.794	0.322	2.84411e-16	1.34299e-12	PVP01_1426900::conserved protein, unknown function
PVP01_1323600	-0.311051	0.505	0.117	1.24313e-36	5.87004e-33	PVP01_1323600::conserved Plasmodium protein, unknown function
PVP01_1443300	-0.311014	0.481	0.12	6.26478e-32	2.95823e-28	PVP01_1443300::isoleucine--tRNA ligase, putative
PVP01_0802100	-0.310451	0.117	0.025	4.17963e-11	1.97362e-07	PVP01_0802100::conserved Plasmodium protein, unknown function
PVP01_0412200	-0.310214	0.629	0.151	1.36597e-42	6.45009e-39	PVP01_0412200::SRR1-like protein
PVP01_0828300	-0.309602	0.23	0.044	6.13594e-23	2.89739e-19	PVP01_0828300::heptatricopeptide repeat-containing protein, putative
PVP01_0315500	-0.309402	0.471	0.095	5.08517e-41	2.40122e-37	PVP01_0315500::conserved protein, unknown function
PVP01_1459700	-0.309049	0.385	0.082	3.04651e-32	1.43856e-28	PVP01_1459700::protein farnesyltransferase subunit alpha, putative
PVP01_0116000	-0.308787	0.347	0.074	2.2971e-29	1.08469e-25	PVP01_0116000::conserved Plasmodium protein, unknown function
PVP01_0712000	-0.308735	0.344	0.074	9.59925e-29	4.53277e-25	PVP01_0712000::conserved Plasmodium protein, unknown function
PVP01_1311400	-0.308593	0.546	0.154	6.6803e-29	3.15444e-25	PVP01_1311400::conserved Plasmodium protein, unknown function
PVP01_1407700	-0.307777	0.409	0.087	5.68031e-34	2.68224e-30	PVP01_1407700::RED-like protein, putative
PVP01_1420900	-0.307377	0.436	0.085	2.21419e-39	1.04554e-35	PVP01_1420900::ATP-dependent Clp protease adapter protein ClpS, putative
PVP01_1265400	-0.306702	0.344	0.075	2.02068e-28	9.54164e-25	PVP01_1265400::acid cluster protein 33 homologue, putative
PVP01_0835500	-0.306648	0.574	0.139	3.83061e-39	1.80881e-35	PVP01_0835500::conserved Plasmodium protein, unknown function
PVP01_1261200	-0.306506	0.564	0.104	2.34066e-53	1.10526e-49	PVP01_1261200::conserved Plasmodium protein, unknown function
PVP01_1267700	-0.306416	0.687	0.208	2.52027e-30	1.19007e-26	PVP01_1267700::Sad1/UNC domain-containing protein, putative
PVP01_0728500	-0.306185	0.237	0.047	1.42393e-22	6.72377e-19	PVP01_0728500::procollagen lysine 5-dioxygenase, putative
PVP01_1136300	-0.305964	0.22	0.057	7.79045e-16	3.67865e-12	PVP01_1136300::6-cysteine protein
PVP01_1141600	-0.305806	0.478	0.114	5.99114e-34	2.82902e-30	PVP01_1141600::G-protein associated signal transduction protein, putative
PVP01_1020300	-0.305734	0.649	0.186	1.624e-32	7.66851e-29	PVP01_1020300::deoxyribodipyrimidine photo-lyase, putative
PVP01_1460600	-0.305518	0.773	0.252	2.91414e-30	1.37606e-26	PVP01_1460600::vacuolar-sorting protein SNF7, putative
PVP01_1409000	-0.30551	0.237	0.045	2.5689e-23	1.21303e-19	PVP01_1409000::conserved Plasmodium protein, unknown function
PVP01_API01400	-0.305265	0.117	0.014	3.89412e-17	1.8388e-13	PVP01_API01400::apicoplast ribosomal protein L2, putative
PVP01_1418000	-0.304967	0.412	0.085	7.44857e-36	3.51721e-32	PVP01_1418000::DNA replication licensing factor MCM4, putative
PVP01_1436600	-0.304584	0.22	0.049	9.38338e-19	4.43083e-15	PVP01_1436600::diphthamide biosynthesis protein 3, putative
PVP01_1452000	-0.304463	0.172	0.031	1.6092e-18	7.59865e-15	PVP01_1452000::sentrin-specific protease 1, putative
PVP01_0114600	-0.304241	0.495	0.105	1.56465e-40	7.38827e-37	PVP01_0114600::conserved protein, unknown function
PVP01_0817500	-0.303319	0.254	0.051	1.95611e-23	9.23677e-20	PVP01_0817500::conserved Plasmodium protein, unknown function
PVP01_1325300	-0.303012	0.787	0.296	1.08628e-19	5.12939e-16	PVP01_1325300::conserved Plasmodium protein, unknown function
PVP01_0612600	-0.302568	0.608	0.114	6.35076e-57	2.99883e-53	PVP01_0612600::conserved Plasmodium protein, unknown function
PVP01_1341600	-0.30238	0.835	0.337	1.24042e-16	5.85728e-13	PVP01_1341600::rRNA 2'-O-methyltransferase fibrillarin, putative
PVP01_0733900	-0.301378	0.351	0.057	7.91023e-39	3.73521e-35	PVP01_0733900::vacuolar protein sorting-associated protein 33, putative
PVP01_0421800	-0.301282	0.419	0.082	3.04838e-38	1.43944e-34	PVP01_0421800::ERCC1 nucleotide excision repair protein, putative
PVP01_0611100	-0.301177	0.21	0.057	2.56896e-14	1.21306e-10	PVP01_0611100::conserved protein, unknown function
PVP01_1143000	-0.301002	0.698	0.167	4.91119e-47	2.31907e-43	PVP01_1143000::elongation of fatty acids protein, putative
PVP01_0946600	-0.300898	0.162	0.031	3.04277e-16	1.4368e-12	PVP01_0946600::conserved Plasmodium protein, unknown function
PVP01_0306000	-0.300466	0.533	0.12	6.04889e-40	2.85629e-36	PVP01_0306000::KLRAQ domain-containing protein, putative
PVP01_1252700	-0.300436	0.213	0.041	4.90077e-21	2.31414e-17	PVP01_1252700::SNF1-related serine/threonine protein kinase KIN, putative
PVP01_1135400	-0.299915	0.749	0.268	1.40702e-21	6.64393e-18	PVP01_1135400::syntaxin-binding protein, putative
PVP01_0312400	-0.299751	0.674	0.192	1.95113e-34	9.21324e-31	PVP01_0312400::cysteine desulfurase
PVP01_0319100	-0.299379	0.605	0.132	2.66665e-47	1.25919e-43	PVP01_0319100::conserved Plasmodium protein, unknown function
PVP01_1021800	-0.299326	0.316	0.076	1.19956e-23	5.66433e-20	PVP01_1021800::glutathione synthetase, putative
PVP01_1249500	-0.298965	0.608	0.145	1.2242e-41	5.78065e-38	PVP01_1249500::conserved Plasmodium protein, unknown function
PVP01_0416500	-0.298737	0.481	0.096	3.17187e-42	1.49776e-38	PVP01_0416500::conserved Plasmodium protein, unknown function
PVP01_0602600	-0.298633	0.357	0.06	4.73833e-38	2.23744e-34	PVP01_0602600::phosphomannomutase, putative
PVP01_1019600	-0.298232	0.357	0.061	1.42842e-37	6.74498e-34	PVP01_1019600::aspartate--tRNA ligase, putative
PVP01_1249200	-0.297854	0.777	0.285	4.41437e-21	2.08447e-17	PVP01_1249200::large ribosomal subunit nuclear export factor, putative
PVP01_1131300	-0.297743	0.849	0.354	1.06151e-16	5.01246e-13	PVP01_1131300::conserved protein, unknown function
PVP01_1464600	-0.297515	0.216	0.062	1.09528e-13	5.17192e-10	PVP01_1464600::serine/threonine protein kinase, putative
PVP01_1459500	-0.296824	0.395	0.081	1.54732e-34	7.30646e-31	PVP01_1459500::GAS8-like protein, putative
PVP01_1025100	-0.29664	0.137	0.048	3.22569e-07	0.00152317	PVP01_1025100::conserved Plasmodium protein, unknown function
PVP01_1143700	-0.296592	0.546	0.133	9.01214e-37	4.25553e-33	PVP01_1143700::acylphosphatase, putative
PVP01_1020700	-0.296187	0.368	0.072	6.86512e-34	3.24171e-30	PVP01_1020700::CPSF domain-containing protein, putative
PVP01_0727700	-0.296127	0.57	0.133	4.23339e-41	1.99901e-37	PVP01_0727700::RNA-binding protein, putative
PVP01_0310300	-0.296023	0.34	0.07	3.524e-30	1.66404e-26	PVP01_0310300::conserved Plasmodium protein, unknown function
PVP01_1338500	-0.295667	0.278	0.064	2.55085e-22	1.20451e-18	PVP01_1338500::rhoptry-associated protein 1
PVP01_1146000	-0.295356	0.564	0.12	2.27175e-45	1.07272e-41	PVP01_1146000::conserved Plasmodium protein, unknown function
PVP01_1256700	-0.295222	0.519	0.113	7.49169e-41	3.53758e-37	PVP01_1256700::NADPH--cytochrome P450 reductase, putative
PVP01_1253500	-0.294598	0.247	0.058	7.64731e-20	3.61106e-16	PVP01_1253500::NAD(P) transhydrogenase, putative
PVP01_1009100	-0.293195	0.649	0.164	3.0529e-40	1.44158e-36	PVP01_1009100::ubiquitin fusion degradation protein 1, putative
PVP01_1130400	-0.2931	0.639	0.148	2.54419e-45	1.20137e-41	PVP01_1130400::conserved Plasmodium protein, unknown function
PVP01_1136900	-0.292876	0.289	0.056	1.27973e-27	6.04287e-24	PVP01_1136900::leucine-rich repeat protein
PVP01_1444700	-0.292403	0.117	0.023	3.18348e-12	1.50324e-08	PVP01_1444700::heptatricopeptide repeat and RAP domain-containing protein, putative
PVP01_0809000	-0.292288	0.419	0.076	1.72851e-41	8.16204e-38	PVP01_0809000::diphthine methyl ester synthase, putative
PVP01_1028400	-0.292255	0.378	0.064	4.05145e-40	1.91309e-36	PVP01_1028400::BCNT domain-containing protein, putative
PVP01_1458900	-0.292	0.371	0.072	2.46988e-34	1.16628e-30	PVP01_1458900::ATP-dependent RNA helicase DBP9, putative
PVP01_0314600	-0.29183	0.179	0.027	8.22201e-22	3.88243e-18	PVP01_0314600::conserved Plasmodium protein, unknown function
PVP01_0932800	-0.291687	0.684	0.201	9.7236e-32	4.59148e-28	PVP01_0932800::ubiquitin-like protein, putative
PVP01_0602000	-0.291644	0.464	0.11	6.74433e-34	3.18467e-30	PVP01_0602000::Plasmodium exported protein (PHIST), unknown function
PVP01_0312100	-0.291296	0.595	0.141	2.13913e-41	1.0101e-37	PVP01_0312100::conserved protein, unknown function
PVP01_1417600	-0.290204	0.148	0.033	3.91581e-13	1.84904e-09	PVP01_1417600::conserved protein, unknown function
PVP01_0115800	-0.290186	0.368	0.073	1.73066e-33	8.1722e-30	PVP01_0115800::conserved Plasmodium protein, unknown function
PVP01_0944500	-0.289145	0.251	0.044	1.18083e-26	5.57587e-23	PVP01_0944500::oocyst capsule protein Cap93, putative
PVP01_1261800	-0.288908	0.536	0.099	1.07145e-50	5.05937e-47	PVP01_1261800::ATP-dependent RNA helicase MAK5, putative
PVP01_0706400	-0.288516	0.172	0.019	1.84154e-25	8.69576e-22	PVP01_0706400::peptide deformylase, putative
PVP01_1439500	-0.28835	0.275	0.046	6.83357e-30	3.22681e-26	PVP01_1439500::conserved Plasmodium protein, unknown function
PVP01_1217800	-0.288225	0.598	0.135	1.27433e-43	6.0174e-40	PVP01_1217800::tryptophan--tRNA ligase, putative
PVP01_0310000	-0.288204	0.323	0.062	8.89878e-31	4.202e-27	PVP01_0310000::ribosome biogenesis GTPase A, putative
PVP01_1421500	-0.288174	0.179	0.033	1.63872e-18	7.73805e-15	PVP01_1421500::conserved Plasmodium protein, unknown function
PVP01_1304100	-0.287807	0.711	0.208	1.81729e-33	8.58123e-30	PVP01_1304100::conserved protein, unknown function
PVP01_0732400	-0.287626	0.447	0.099	2.76457e-35	1.30543e-31	PVP01_0732400::conserved Plasmodium protein, unknown function
PVP01_0114000	-0.287608	0.326	0.071	1.92384e-27	9.08435e-24	PVP01_0114000::DnaJ protein, putative
PVP01_1466400	-0.285521	0.44	0.077	4.43871e-45	2.09596e-41	PVP01_1466400::protein phosphatase PPM4, putative
PVP01_0810400	-0.285461	0.347	0.053	3.08722e-40	1.45778e-36	PVP01_0810400::succinate dehydrogenase subunit 4, putative
PVP01_0531800	-0.285252	0.213	0.048	5.92192e-18	2.79633e-14	PVP01_0531800::conserved Plasmodium protein, unknown function
PVP01_0207000	-0.284891	0.43	0.099	1.17242e-32	5.53619e-29	PVP01_0207000::conserved Plasmodium protein, unknown function
PVP01_0207300	-0.28474	0.151	0.049	9.48723e-09	4.47987e-05	PVP01_0207300::eukaryotic translation initiation factor 2-alpha kinase 2, putative
PVP01_0421400	-0.284357	0.395	0.093	4.36373e-29	2.06055e-25	PVP01_0421400::protein MAK16, putative
PVP01_1016400	-0.28332	0.275	0.052	9.04057e-27	4.26896e-23	PVP01_1016400::F-actin-capping protein subunit beta, putative
PVP01_0817100	-0.28308	0.467	0.1	5.12653e-38	2.42075e-34	PVP01_0817100::conserved Plasmodium protein, unknown function
PVP01_0505800	-0.282776	0.144	0.025	5.03535e-16	2.37769e-12	PVP01_0505800::folate transporter 1, putative
PVP01_1262600	-0.282671	0.375	0.063	3.88302e-40	1.83356e-36	PVP01_1262600::conserved Plasmodium protein, unknown function
PVP01_1413500	-0.282669	0.405	0.092	1.02233e-31	4.82745e-28	PVP01_1413500::conserved Plasmodium protein, unknown function
PVP01_1420600	-0.282172	0.247	0.041	1.84208e-27	8.6983e-24	PVP01_1420600::protein phosphatase PP2A regulatory subunit A, putative
PVP01_0932200	-0.281444	0.271	0.051	6.44455e-27	3.04312e-23	PVP01_0932200::conserved Plasmodium protein, unknown function
PVP01_1267500	-0.281063	0.649	0.16	2.3443e-42	1.10698e-38	PVP01_1267500::oocyst rupture protein 2, putative
PVP01_1405300	-0.280916	0.375	0.072	4.49227e-35	2.12125e-31	PVP01_1405300::PUB domain-containing protein, putative
PVP01_0411100	-0.280816	0.433	0.099	6.98879e-33	3.30011e-29	PVP01_0411100::conserved protein, unknown function
PVP01_0209000	-0.280799	0.533	0.134	1.67955e-34	7.93083e-31	PVP01_0209000::cyclin-dependent kinases regulatory subunit, putative
PVP01_1306200	-0.28075	0.698	0.215	1.33859e-29	6.32082e-26	PVP01_1306200::pre-rRNA-processing protein ESF1, putative
PVP01_1016100	-0.280546	0.261	0.056	8.65332e-23	4.0861e-19	PVP01_1016100::AP2 domain transcription factor, putative
PVP01_1417900	-0.280339	0.598	0.146	3.05625e-40	1.44316e-36	PVP01_1417900::U4/U6.U5 tri-snRNP-associated protein 2, putative
PVP01_1448800	-0.280329	0.574	0.131	3.98174e-42	1.88018e-38	PVP01_1448800::sun-family protein, putative
PVP01_1445500	-0.280326	0.296	0.063	1.28639e-25	6.07436e-22	PVP01_1445500::conserved Plasmodium protein, unknown function
PVP01_0528000	-0.280097	0.12	0.036	4.73727e-08	0.000223694	PVP01_0528000::regulator of chromosome condensation, putative
PVP01_0832900	-0.28006	0.213	0.05	2.70162e-17	1.2757e-13	PVP01_0832900::microtubule-associated protein RP/EB family, putative
PVP01_0210100	-0.279341	0.158	0.03	1.94135e-16	9.16705e-13	PVP01_0210100::conserved Plasmodium protein, unknown function
PVP01_0837000	-0.279208	0.601	0.135	1.3336e-44	6.29727e-41	PVP01_0837000::HAD superfamily protein, putative
PVP01_0116100	-0.27869	0.56	0.118	9.96049e-46	4.70334e-42	PVP01_0116100::methionine aminopeptidase 1c, putative
PVP01_0520400	-0.278594	0.797	0.29	2.81003e-22	1.3269e-18	PVP01_0520400::ubiquitin carboxyl-terminal hydrolase 13, putative
PVP01_1266900	-0.278581	0.56	0.134	1.50559e-38	7.10939e-35	PVP01_1266900::cohesin complex subunit, putative
PVP01_1025400	-0.278411	0.557	0.141	1.87769e-35	8.86645e-32	PVP01_1025400::conserved protein, unknown function
PVP01_0806900	-0.278178	0.265	0.061	3.19394e-21	1.50818e-17	PVP01_0806900::rho GTPase-activating protein, putative
PVP01_1016600	-0.277986	0.653	0.201	8.43978e-29	3.98527e-25	PVP01_1016600::FACT complex subunit SPT16, putative
PVP01_0614300	-0.277286	0.498	0.094	4.06368e-46	1.91887e-42	PVP01_0614300::WD repeat-containing protein, putative
PVP01_1302300	-0.276314	0.316	0.051	1.40359e-35	6.62776e-32	PVP01_1302300::origin recognition complex subunit 1, putative
PVP01_0405300	-0.276229	0.168	0.031	1.81186e-17	8.55559e-14	PVP01_0405300::Plasmodium exported protein (PHISTc), unknown function
PVP01_1031100	-0.275864	0.296	0.063	1.63949e-25	7.74167e-22	PVP01_1031100::merozoite surface protein 3
PVP01_1247100	-0.275447	0.691	0.216	8.00786e-29	3.78131e-25	PVP01_1247100::bax inhibitor 1, putative
PVP01_0945800	-0.27521	0.67	0.173	3.24914e-41	1.53424e-37	PVP01_0945800::coatomer subunit gamma, putative
PVP01_1012900	-0.274996	0.522	0.119	9.3475e-39	4.41389e-35	PVP01_1012900::conserved Plasmodium protein, unknown function
PVP01_1468600	-0.274828	0.656	0.186	4.6868e-34	2.21311e-30	PVP01_1468600::ATP-dependent RNA helicase DRS1, putative
PVP01_1226800	-0.274522	0.588	0.099	2.66096e-61	1.2565e-57	PVP01_1226800::nicotinamide/nicotinic acid mononucleotide adenylyltransferase, putative
PVP01_0712800	-0.274371	0.491	0.089	5.84457e-48	2.7598e-44	PVP01_0712800::protein KIC3, putative
PVP01_1452300	-0.274063	0.412	0.083	8.83642e-37	4.17256e-33	PVP01_1452300::helicase, putative
PVP01_1403500	-0.273919	0.622	0.174	8.27491e-33	3.90741e-29	PVP01_1403500::deoxyhypusine hydroxylase
PVP01_1430100	-0.273708	0.46	0.08	8.21541e-47	3.87932e-43	PVP01_1430100::ABC1 family, putative
PVP01_0307400	-0.273423	0.488	0.101	2.21728e-41	1.047e-37	PVP01_0307400::conserved Plasmodium protein, unknown function
PVP01_0903800	-0.273148	0.375	0.085	2.23158e-29	1.05375e-25	PVP01_0903800::conserved Plasmodium protein, unknown function
PVP01_0723900	-0.272689	0.155	0.033	2.98248e-14	1.40833e-10	PVP01_0723900::protein phosphatase-beta, putative
PVP01_1345300	-0.272508	0.223	0.065	6.96329e-14	3.28806e-10	PVP01_1345300::dynein light chain, putative
PVP01_0824400	-0.272389	0.268	0.058	7.93409e-23	3.74648e-19	PVP01_0824400::conserved Plasmodium protein, unknown function
PVP01_1418800	-0.271663	0.536	0.107	1.3435e-46	6.34398e-43	PVP01_1418800::nucleolar complex protein 4, putative
PVP01_0714800	-0.271515	0.529	0.088	5.93138e-56	2.8008e-52	PVP01_0714800::conserved Plasmodium protein, unknown function
PVP01_1118700	-0.27108	0.416	0.096	9.28236e-32	4.38313e-28	PVP01_1118700::TPH domain-containing protein, putative
PVP01_0937500	-0.271024	0.43	0.089	5.14928e-37	2.43149e-33	PVP01_0937500::conserved Plasmodium protein, unknown function
PVP01_1253000	-0.270183	0.519	0.124	1.55313e-36	7.33388e-33	PVP01_1253000::RNA-binding protein, putative
PVP01_1410300	-0.269956	0.653	0.173	1.76545e-37	8.33647e-34	PVP01_1410300::U4/U6 small nuclear ribonucleoprotein PRP3, putative
PVP01_1464200	-0.269636	0.199	0.05	3.41925e-15	1.61457e-11	PVP01_1464200::conserved protein, unknown function
PVP01_1265200	-0.269381	0.419	0.102	1.19772e-29	5.65561e-26	PVP01_1265200::vacuolar protein sorting-associated protein 60, putative
PVP01_1005400	-0.269281	0.11	0.036	1.04739e-06	0.00494579	PVP01_1005400::palmitoyltransferase DHHC7, putative
PVP01_1127300	-0.268774	0.237	0.052	3.60108e-20	1.70043e-16	PVP01_1127300::radical SAM protein, putative
PVP01_0112100	-0.268662	0.801	0.274	8.34161e-27	3.93891e-23	PVP01_0112100::ubiquitin regulatory protein, putative
PVP01_0836700	-0.268517	0.625	0.154	7.31055e-41	3.45204e-37	PVP01_0836700::spindle pole body protein, putative
PVP01_0508000	-0.268176	0.553	0.139	4.03336e-36	1.90455e-32	PVP01_0508000::SPRY domain, putative
PVP01_0311600	-0.267997	0.285	0.045	1.59134e-32	7.5143e-29	PVP01_0311600::conserved Plasmodium protein, unknown function
PVP01_1008100	-0.267897	0.588	0.157	7.11722e-34	3.36075e-30	PVP01_1008100::conserved protein, unknown function
PVP01_1446100	-0.267887	0.289	0.054	2.31791e-28	1.09452e-24	PVP01_1446100::RNA pseudouridylate synthase, putative
PVP01_1304700	-0.267874	0.883	0.446	5.38513e-09	2.54286e-05	PVP01_1304700::tetratricopeptide repeat protein, putative
PVP01_0614200	-0.267355	0.601	0.167	3.926e-32	1.85386e-28	PVP01_0614200::conserved Plasmodium protein, unknown function
PVP01_0419100	-0.267338	0.278	0.043	1.10559e-32	5.22058e-29	PVP01_0419100::DNA repair protein RAD2, putative
PVP01_0924100	-0.267302	0.515	0.092	6.05192e-51	2.85772e-47	PVP01_0924100::golgi protein 2, putative
PVP01_0828600	-0.267111	0.557	0.099	5.74339e-55	2.71203e-51	PVP01_0828600::dolichyl-diphosphooligosaccharide--protein glycosyltransferase subunit OST1, putative
PVP01_1215000	-0.267106	0.691	0.228	3.17363e-25	1.49859e-21	PVP01_1215000::mitotic-spindle organizing protein 1, putative
PVP01_0704300	-0.267102	0.636	0.166	7.61466e-38	3.59564e-34	PVP01_0704300::coatomer subunit beta, putative
PVP01_0508800	-0.266864	0.684	0.188	1.20448e-36	5.68755e-33	PVP01_0508800::protein KRI1, putative
PVP01_0202600	-0.266322	0.546	0.128	2.08386e-40	9.83997e-37	PVP01_0202600::Plasmodium exported protein (PHIST), unknown function
PVP01_0215900	-0.266213	0.67	0.172	2.82602e-40	1.33445e-36	PVP01_0215900::AP-4 complex subunit beta, putative
PVP01_0204300	-0.266028	0.357	0.088	2.07024e-25	9.77567e-22	PVP01_0204300::transcription initiation factor TFIIB, putative
PVP01_1268600	-0.265848	0.495	0.091	2.07984e-47	9.821e-44	PVP01_1268600::metacaspase-2, putative
PVP01_1254400	-0.26579	0.639	0.146	3.19208e-46	1.5073e-42	PVP01_1254400::conserved Plasmodium protein, unknown function
PVP01_0914400	-0.265601	0.333	0.056	7.27736e-36	3.43637e-32	PVP01_0914400::conserved Plasmodium protein, unknown function
PVP01_1465400	-0.265512	0.622	0.172	7.60241e-33	3.58986e-29	PVP01_1465400::conserved protein, unknown function
PVP01_1466200	-0.265497	0.385	0.08	3.4702e-33	1.63863e-29	PVP01_1466200::conserved protein, unknown function
PVP01_1243500	-0.265235	0.471	0.08	1.10252e-48	5.20612e-45	PVP01_1243500::DNA polymerase alpha subunit B, putative
PVP01_1230500	-0.265217	0.144	0.042	1.09747e-09	5.18224e-06	PVP01_1230500::conserved Plasmodium protein, unknown function
PVP01_1131600	-0.265009	0.99	0.858	0.200115	1	PVP01_1131600::histone H3 variant, putative
PVP01_0818900	-0.26485	0.313	0.051	5.54361e-35	2.61769e-31	PVP01_0818900::conserved Plasmodium protein, unknown function
PVP01_1459000	-0.264783	0.725	0.213	1.08571e-34	5.12671e-31	PVP01_1459000::tetratricopeptide repeat protein, putative
PVP01_0516300	-0.264771	0.488	0.088	9.38731e-48	4.43269e-44	PVP01_0516300::Plasmodium exported protein (PHIST), unknown function
PVP01_1269800	-0.264746	0.674	0.207	1.72983e-29	8.16827e-26	PVP01_1269800::trailer hitch homolog, putative
PVP01_0615500	-0.264531	0.271	0.065	4.90459e-21	2.31595e-17	PVP01_0615500::conserved protein, unknown function
PVP01_1215100	-0.26442	0.292	0.051	2.07761e-30	9.81049e-27	PVP01_1215100::conserved Plasmodium protein, unknown function
PVP01_0928500	-0.264385	0.674	0.167	1.40607e-42	6.63946e-39	PVP01_0928500::TFIIS central domain-containing protein, putative
PVP01_0603300	-0.264207	0.302	0.051	1.91861e-32	9.05966e-29	PVP01_0603300::conserved Plasmodium protein, unknown function
PVP01_1267800	-0.263996	0.364	0.071	8.64137e-34	4.08046e-30	PVP01_1267800::conserved Plasmodium protein, unknown function
PVP01_0713500	-0.263781	0.509	0.119	2.75929e-37	1.30294e-33	PVP01_0713500::SUMO-conjugating enzyme UBC9, putative
PVP01_0603600	-0.263706	0.378	0.059	6.88916e-43	3.25306e-39	PVP01_0603600::conserved Plasmodium protein, unknown function
PVP01_0825200	-0.263581	0.234	0.051	5.95846e-20	2.81358e-16	PVP01_0825200::conserved Plasmodium protein, unknown function
PVP01_1107500	-0.263058	0.636	0.146	1.56436e-45	7.38692e-42	PVP01_1107500::exosome complex component RRP45, putative
PVP01_0513000	-0.262674	0.254	0.05	2.31785e-24	1.09449e-20	PVP01_0513000::ATP-dependent RNA helicase DHX36, putative
PVP01_0212800	-0.261921	0.395	0.071	3.36054e-39	1.58685e-35	PVP01_0212800::conserved protein, unknown function
PVP01_1130500	-0.261824	0.67	0.17	1.13117e-41	5.3414e-38	PVP01_1130500::conserved protein, unknown function
PVP01_0904400	-0.261555	0.639	0.183	1.35126e-31	6.38063e-28	PVP01_0904400::actin-like protein, putative
PVP01_0610700	-0.261354	0.196	0.034	2.37815e-21	1.12296e-17	PVP01_0610700::conserved Plasmodium protein, unknown function
PVP01_0209100	-0.261323	0.316	0.052	1.65952e-34	7.83625e-31	PVP01_0209100::conserved Plasmodium protein, unknown function
PVP01_1214500	-0.26127	0.701	0.207	1.34084e-32	6.33145e-29	PVP01_1214500::nucleolar complex protein 2, putative
PVP01_0507900	-0.260415	0.296	0.051	1.57379e-31	7.43143e-28	PVP01_0507900::cis-prenyltransferase, putative
PVP01_0318300	-0.260356	0.584	0.126	4.15683e-46	1.96286e-42	PVP01_0318300::U3 small nucleolar RNA-associated protein 7, putative
PVP01_1310700	-0.260094	0.557	0.1	4.00934e-54	1.89321e-50	PVP01_1310700::ribosomal protein S18, mitochondrial, putative
PVP01_1304200	-0.259949	0.419	0.093	4.65855e-33	2.19977e-29	PVP01_1304200::O-phosphoseryl-tRNA(Sec) selenium transferase, putative
PVP01_1466800	-0.259237	0.186	0.042	7.08249e-16	3.34435e-12	PVP01_1466800::conserved Plasmodium protein, unknown function
PVP01_1340300	-0.259192	0.797	0.368	1.15179e-12	5.43877e-09	PVP01_1340300::conserved protein, unknown function
PVP01_0114400	-0.258939	0.241	0.053	2.38118e-20	1.12439e-16	PVP01_0114400::conserved Plasmodium protein, unknown function
PVP01_1434400	-0.258774	0.371	0.065	7.20001e-38	3.39984e-34	PVP01_1434400::conserved protein, unknown function
PVP01_1206500	-0.257801	0.426	0.081	6.64886e-40	3.13959e-36	PVP01_1206500::elongation factor Tu, putative
PVP01_1434500	-0.257584	0.22	0.036	4.93208e-25	2.32893e-21	PVP01_1434500::conserved Plasmodium protein, unknown function
PVP01_0931400	-0.257409	0.213	0.031	4.26855e-26	2.01561e-22	PVP01_0931400::methyltransferase, putative
PVP01_0719900	-0.257233	0.474	0.083	2.51918e-48	1.18956e-44	PVP01_0719900::NifU-like scaffold protein, putative
PVP01_1113300	-0.256745	0.189	0.046	7.49429e-15	3.5388e-11	PVP01_1113300::zinc finger protein, putative
PVP01_1331500	-0.256615	0.261	0.067	1.35907e-18	6.41753e-15	PVP01_1331500::rap guanine nucleotide exchange factor, putative
PVP01_1136500	-0.255944	0.388	0.081	4.92912e-33	2.32753e-29	PVP01_1136500::cytoplasmic tRNA 2-thiolation protein 1, putative
PVP01_0811100	-0.255941	0.467	0.097	1.61354e-39	7.61912e-36	PVP01_0811100::inner membrane complex sub-compartment protein 1, putative
PVP01_1008500	-0.255788	0.653	0.163	2.20002e-42	1.03885e-38	PVP01_1008500::conserved protein, unknown function
PVP01_0821200	-0.255637	0.241	0.049	2.83058e-22	1.3366e-18	PVP01_0821200::P-type ATPase, putative
PVP01_0507500	-0.255548	0.141	0.029	9.15347e-14	4.32227e-10	PVP01_0507500::conserved Plasmodium protein, unknown function
PVP01_1111000	-0.255529	0.481	0.08	5.84936e-51	2.76207e-47	PVP01_1111000::protein arginine N-methyltransferase 5, putative
PVP01_0806100	-0.255428	0.213	0.051	1.04656e-16	4.94184e-13	PVP01_0806100::heptatricopeptide repeat-containing protein, putative
PVP01_1301900	-0.254978	0.715	0.231	8.37659e-27	3.95543e-23	PVP01_1301900::nuclear export mediator factor NEMF, putative
PVP01_0837100	-0.254956	0.172	0.036	4.2038e-16	1.98503e-12	PVP01_0837100::CLP1 P-loop domain-containing protein, putative
PVP01_1132600	-0.254841	0.124	0.017	2.44523e-16	1.15464e-12	PVP01_1132600::TRAP-like protein, putative
PVP01_1026000	-0.254432	0.179	0.037	1.57921e-16	7.45702e-13	PVP01_1026000::6-cysteine protein
PVP01_1105100	-0.254409	0.818	0.362	2.78282e-14	1.31405e-10	PVP01_1105100::conserved protein, unknown function
PVP01_0725600	-0.253971	0.722	0.212	4.2019e-34	1.98414e-30	PVP01_0725600::conserved protein, unknown function
PVP01_1315000	-0.253659	0.636	0.17	2.83078e-36	1.3367e-32	PVP01_1315000::dynein-related AAA-type ATPase, putative
PVP01_0937300	-0.253521	0.502	0.124	1.88539e-33	8.90283e-30	PVP01_0937300::signal recognition particle subunit SRP72, putative
PVP01_1428700	-0.2534	0.488	0.105	1.43643e-39	6.78281e-36	PVP01_1428700::conserved protein, unknown function
PVP01_1138800	-0.253348	0.687	0.195	2.14707e-34	1.01385e-30	PVP01_1138800::RNA-binding protein 25, putative
PVP01_1144400	-0.253207	0.873	0.399	5.13164e-13	2.42316e-09	PVP01_1144400::GYF domain-containing protein, putative
PVP01_1242800	-0.253075	0.33	0.08	3.02343e-24	1.42766e-20	PVP01_1242800::YL1 nuclear protein, putative
PVP01_1440300	-0.252541	0.289	0.075	7.53961e-20	3.5602e-16	PVP01_1440300::tRNA-splicing ligase RtcB, putative
PVP01_1203800	-0.252438	0.292	0.043	1.94581e-35	9.18811e-32	PVP01_1203800::phosphatidylinositol transfer protein, putative
PVP01_1256800	-0.252342	0.505	0.111	1.02947e-39	4.86115e-36	PVP01_1256800::conserved Plasmodium protein, unknown function
PVP01_1414400	-0.252326	0.175	0.035	4.34627e-17	2.05231e-13	PVP01_1414400::conserved Plasmodium protein, unknown function
PVP01_0311700	-0.252242	0.447	0.09	2.88432e-39	1.36197e-35	PVP01_0311700::phosphopantothenate--cysteine ligase, putative
PVP01_0211900	-0.251696	0.557	0.127	4.80874e-41	2.27069e-37	PVP01_0211900::seipin domain-containing protein, putative
PVP01_1222100	-0.251407	0.426	0.081	4.68719e-40	2.21329e-36	PVP01_1222100::DNA-(apurinic or apyrimidinic site) lyase 1, putative
PVP01_1303300	-0.251258	0.189	0.028	2.19823e-23	1.038e-19	PVP01_1303300::conserved Plasmodium protein, unknown function
PVP01_1245900	-0.251255	0.502	0.119	1.4253e-35	6.73027e-32	PVP01_1245900::ribosomal protein S10, apicoplast, putative
PVP01_1418900	-0.250909	0.254	0.047	1.59376e-25	7.52574e-22	PVP01_1418900::conserved protein, unknown function
PVP01_0411000	-0.250871	0.234	0.041	8.0756e-25	3.8133e-21	PVP01_0411000::RTR1 domain-containing protein, putative
PVP01_0947600	-0.250327	0.838	0.385	8.21165e-14	3.87754e-10	PVP01_0947600::sporozoite asparagine-rich protein
PVP01_1314300	-0.249884	0.189	0.059	8.42325e-11	3.97746e-07	PVP01_1314300::conserved protein, unknown function
PVP01_1221500	-0.249743	0.478	0.112	5.03497e-35	2.37751e-31	PVP01_1221500::ubiquitin-activating enzyme, putative
PVP01_0938200	-0.249723	0.306	0.046	4.37743e-36	2.06702e-32	PVP01_0938200::conserved Plasmodium protein, unknown function
PVP01_0802500	-0.249537	0.433	0.08	1.1461e-41	5.41187e-38	PVP01_0802500::conserved Plasmodium protein, unknown function
PVP01_1139900	-0.24893	0.567	0.155	3.87281e-32	1.82874e-28	PVP01_1139900::nucleoporin NUP637, putative
PVP01_1332800	-0.248761	0.502	0.099	6.81377e-45	3.21746e-41	PVP01_1332800::protein SEY1, putative
PVP01_0316200	-0.24874	0.361	0.053	5.88749e-43	2.78007e-39	PVP01_0316200::conserved Plasmodium protein, unknown function
PVP01_1447200	-0.248162	0.491	0.095	7.09291e-45	3.34927e-41	PVP01_1447200::conserved Plasmodium protein, unknown function
PVP01_0421500	-0.247751	0.172	0.034	7.69446e-17	3.63332e-13	PVP01_0421500::conserved Plasmodium protein, unknown function
PVP01_1141200	-0.247481	0.457	0.107	3.79021e-33	1.78974e-29	PVP01_1141200::GTP-binding protein, putative
PVP01_1404200	-0.246999	0.818	0.304	4.5212e-22	2.13491e-18	PVP01_1404200::conserved Plasmodium protein, unknown function
PVP01_0824200	-0.246962	0.179	0.054	6.93581e-11	3.27509e-07	PVP01_0824200::conserved Plasmodium protein, unknown function
PVP01_0109300	-0.246923	0.595	0.116	2.74088e-53	1.29424e-49	PVP01_0109300::chloroquine resistance transporter
PVP01_1468700	-0.246518	0.557	0.132	4.64504e-39	2.19339e-35	PVP01_1468700::conserved Plasmodium protein, unknown function
PVP01_0947800	-0.246162	0.498	0.094	1.02966e-46	4.86205e-43	PVP01_0947800::tubulin--tyrosine ligase, putative
PVP01_1230000	-0.246091	0.337	0.054	1.47994e-37	6.98827e-34	PVP01_1230000::conserved Plasmodium protein, unknown function
PVP01_1205800	-0.245709	0.223	0.06	3.03488e-15	1.43307e-11	PVP01_1205800::conserved Plasmodium protein, unknown function
PVP01_1423300	-0.24549	0.581	0.175	2.45259e-27	1.15811e-23	PVP01_1423300::conserved Plasmodium protein, unknown function
PVP01_1214300	-0.24546	0.203	0.039	5.08271e-20	2.40005e-16	PVP01_1214300::conserved Plasmodium protein, unknown function
PVP01_0514000	-0.245231	0.622	0.167	9.32207e-35	4.40188e-31	PVP01_0514000::conserved Plasmodium protein, unknown function
PVP01_0721900	-0.24444	0.447	0.098	1.12193e-35	5.29777e-32	PVP01_0721900::conserved Plasmodium protein, unknown function
PVP01_0717200	-0.244262	0.54	0.146	2.48299e-31	1.17247e-27	PVP01_0717200::dihydrouridine synthase, putative
PVP01_1235400	-0.244211	0.395	0.076	3.50209e-37	1.65369e-33	PVP01_1235400::diacylglycerol kinase, putative
PVP01_0513700	-0.244196	0.258	0.052	8.67664e-24	4.09711e-20	PVP01_0513700::conserved protein, unknown function
PVP01_1460400	-0.244128	0.141	0.037	7.02661e-11	3.31797e-07	PVP01_1460400::conserved Plasmodium protein, unknown function
PVP01_0946500	-0.244124	0.481	0.123	2.77174e-31	1.30881e-27	PVP01_0946500::conserved Plasmodium protein, unknown function
PVP01_1405500	-0.244029	0.199	0.039	2.39097e-19	1.12902e-15	PVP01_1405500::conserved Plasmodium protein, unknown function
PVP01_1136200	-0.243975	0.522	0.121	5.71839e-38	2.70022e-34	PVP01_1136200::nucleolar GTP-binding protein 1, putative
PVP01_0708600	-0.243796	0.68	0.171	2.7333e-43	1.29067e-39	PVP01_0708600::exportin-7, putative
PVP01_0111500	-0.242995	0.23	0.045	5.05629e-22	2.38758e-18	PVP01_0111500::conserved protein, unknown function
PVP01_0104800	-0.242801	0.876	0.447	6.98833e-08	0.000329989	PVP01_0104800::HECT-type E3 ubiquitin ligase UT, putative
PVP01_1452200	-0.242721	0.512	0.117	1.29264e-38	6.10382e-35	PVP01_1452200::bromodomain protein 5, putative
PVP01_0946000	-0.242678	0.663	0.176	2.09005e-37	9.8692e-34	PVP01_0946000::cysteine-rich PDZ-binding protein, putative
PVP01_1121300	-0.24244	0.938	0.612	0.00223719	1	PVP01_1121300::eukaryotic translation initiation factor 2-alpha kinase, putative
PVP01_0817400	-0.242362	0.196	0.038	3.6052e-19	1.70238e-15	PVP01_0817400::conserved Plasmodium protein, unknown function
PVP01_0411500	-0.242138	0.196	0.031	3.31193e-23	1.56389e-19	PVP01_0411500::protein kinase 7, putative
PVP01_1331800	-0.241898	0.388	0.064	3.78944e-42	1.78937e-38	PVP01_1331800::conserved Plasmodium protein, unknown function
PVP01_0303300	-0.241634	0.608	0.145	4.50266e-42	2.12616e-38	PVP01_0303300::conserved Plasmodium protein, unknown function
PVP01_0414200	-0.241519	0.289	0.05	1.12832e-30	5.32795e-27	PVP01_0414200::syntaxin, Qa-SNARE family, putative
PVP01_1227500	-0.241479	0.412	0.079	1.08182e-38	5.10835e-35	PVP01_1227500::conserved Plasmodium protein, unknown function
PVP01_0809100	-0.241409	0.347	0.06	2.78961e-36	1.31725e-32	PVP01_0809100::conserved Plasmodium protein, unknown function
PVP01_0834100	-0.241258	0.354	0.073	6.05283e-31	2.85815e-27	PVP01_0834100::conserved Plasmodium protein, unknown function
PVP01_0317400	-0.240106	0.155	0.026	1.52935e-17	7.22158e-14	PVP01_0317400::secreted ookinete protein, putative
PVP01_1240400	-0.240083	0.237	0.058	3.43381e-18	1.62145e-14	PVP01_1240400::AP2 domain transcription factor AP2-EXP, putative
PVP01_0705900	-0.239888	0.591	0.139	4.89025e-41	2.30918e-37	PVP01_0705900::ATP-dependent protease ATPase subunit ClpY, putative
PVP01_0602800	-0.23978	0.464	0.085	3.87834e-45	1.83135e-41	PVP01_0602800::conserved Plasmodium protein, unknown function
PVP01_0413300	-0.239694	0.241	0.047	3.87081e-23	1.8278e-19	PVP01_0413300::UDP-N-acetylglucosamine transferase subunit ALG14, putative
PVP01_0918000	-0.239629	0.32	0.062	3.03115e-30	1.43131e-26	PVP01_0918000::conserved Plasmodium protein, unknown function
PVP01_0303500	-0.239423	0.498	0.111	1.59169e-38	7.51594e-35	PVP01_0303500::conserved Plasmodium protein, unknown function
PVP01_1230100	-0.239414	0.522	0.104	9.87538e-46	4.66316e-42	PVP01_1230100::DEAD box helicase, putative
PVP01_1033000	-0.239249	0.509	0.108	2.66892e-41	1.26026e-37	PVP01_1033000::vacuolar protein sorting-associated protein 11, putative
PVP01_0700800	-0.238981	0.347	0.045	3.1464e-45	1.48573e-41	PVP01_0700800::tryptophan-rich protein
PVP01_1428500	-0.238135	0.165	0.031	7.28466e-17	3.43982e-13	PVP01_1428500::conserved Plasmodium protein, unknown function
PVP01_0516100	-0.238089	0.168	0.03	2.47544e-18	1.1689e-14	PVP01_0516100::Plasmodium exported protein (PHIST), unknown function
PVP01_1019400	-0.238027	0.351	0.068	9.54734e-33	4.50825e-29	PVP01_1019400::conserved Plasmodium protein, unknown function
PVP01_1004500	-0.237902	0.756	0.233	3.65559e-32	1.72617e-28	PVP01_1004500::conserved Plasmodium protein, unknown function
PVP01_0820900	-0.237808	0.34	0.048	5.74418e-42	2.7124e-38	PVP01_0820900::ubiquitin-conjugating enzyme E2, putative
PVP01_0509700	-0.237199	0.247	0.041	2.04599e-27	9.66117e-24	PVP01_0509700::Fe-S cluster assembly protein DRE2, putative
PVP01_1255600	-0.237109	0.354	0.065	7.86229e-35	3.71257e-31	PVP01_1255600::transcriptional regulatory protein sir2b, putative
PVP01_0409300	-0.236855	0.44	0.085	7.49311e-41	3.53825e-37	PVP01_0409300::DNA-directed RNA polymerase II subunit RPB2, putative
PVP01_0941300	-0.236586	0.405	0.076	3.38208e-39	1.59702e-35	PVP01_0941300::conserved Plasmodium protein, unknown function
PVP01_0929300	-0.236558	0.595	0.14	1.19705e-41	5.65245e-38	PVP01_0929300::Fe-S cluster assembly protein, putative
PVP01_1211900	-0.236382	0.588	0.146	3.86545e-38	1.82527e-34	PVP01_1211900::AP2 domain transcription factor, putative
PVP01_1322700	-0.236328	0.203	0.04	1.20671e-19	5.69807e-16	PVP01_1322700::conserved Plasmodium protein, unknown function
PVP01_0522800	-0.235703	0.347	0.077	3.66531e-28	1.73076e-24	PVP01_0522800::Plasmodium exported protein (PHIST), unknown function
PVP01_0116800	-0.235365	0.302	0.073	1.78898e-22	8.44758e-19	PVP01_0116800::DNA repair and recombination protein RAD54, putative
PVP01_1408700	-0.235283	0.808	0.303	1.67645e-21	7.91618e-18	PVP01_1408700::FHA domain-containing protein, putative
PVP01_0512100	-0.235035	0.103	0.024	1.75003e-09	8.26364e-06	PVP01_0512100::phosphorylated CTD interacting factor 1 WW domain-containing protein, putative
PVP01_1226900	-0.23497	0.567	0.115	5.44329e-48	2.57032e-44	PVP01_1226900::conserved protein, unknown function
PVP01_1009900	-0.23464	0.952	0.577	3.25589e-05	0.153743	PVP01_1009900::karyopherin beta, putative
PVP01_0814200	-0.234595	0.471	0.089	4.52801e-44	2.13813e-40	PVP01_0814200::merozoite surface protein MSA180
PVP01_0923600	-0.234433	0.746	0.237	1.8057e-29	8.52653e-26	PVP01_0923600::conserved Plasmodium protein, unknown function
PVP01_1119300	-0.234403	0.131	0.024	6.21237e-14	2.93348e-10	PVP01_1119300::secreted ookinete protein, putative
PVP01_1264100	-0.234168	0.79	0.269	2.96312e-27	1.39919e-23	PVP01_1264100::Sec7 domain-containing protein ARFGEF, putative
PVP01_0938100	-0.234005	0.213	0.038	2.50758e-22	1.18408e-18	PVP01_0938100::apical exonemal protein, putative
PVP01_1030900	-0.233899	0.381	0.067	4.37454e-39	2.06566e-35	PVP01_1030900::merozoite surface protein 3
PVP01_0922800	-0.232718	0.732	0.184	2.19603e-45	1.03696e-41	PVP01_0922800::JmjC domain-containing protein 3, putative
PVP01_1260100	-0.232107	0.265	0.064	3.0921e-20	1.46009e-16	PVP01_1260100::glutaminyl-peptide cyclotransferase, putative
PVP01_0806400	-0.232041	0.698	0.196	2.94935e-35	1.39268e-31	PVP01_0806400::conserved Plasmodium protein, unknown function
PVP01_1244700	-0.231829	0.591	0.127	1.41702e-46	6.69119e-43	PVP01_1244700::conserved Plasmodium protein, unknown function
PVP01_0104700	-0.231717	0.103	0.023	7.51868e-10	3.55032e-06	PVP01_0104700::serine/threonine protein kinase, putative
PVP01_1438400	-0.231478	0.165	0.04	2.69294e-13	1.2716e-09	PVP01_1438400::zinc finger protein, putative
PVP01_1316300	-0.231296	0.553	0.126	1.36286e-40	6.43545e-37	PVP01_1316300::conserved Plasmodium protein, unknown function
PVP01_1330000	-0.231102	0.674	0.192	2.46978e-34	1.16623e-30	PVP01_1330000::ATP-dependent RNA helicase DBP4, putative
PVP01_0720600	-0.231011	0.797	0.334	5.78027e-14	2.72944e-10	PVP01_0720600::ubiquitin-like protein, putative
PVP01_0316700	-0.230907	0.337	0.056	1.57539e-36	7.439e-33	PVP01_0316700::conserved Plasmodium protein, unknown function
PVP01_1460200	-0.230355	0.464	0.105	1.08603e-35	5.12824e-32	PVP01_1460200::zinc finger protein, putative
PVP01_1458100	-0.2303	0.292	0.047	8.90235e-33	4.20369e-29	PVP01_1458100::3-hydroxyisobutyryl-CoA hydrolase, putative
PVP01_1238200	-0.229815	0.213	0.037	2.96185e-23	1.39859e-19	PVP01_1238200::aminophospholipid transporter, putative
PVP01_0809300	-0.229545	0.296	0.053	4.46918e-30	2.11034e-26	PVP01_0809300::AMP-binding protein, putative
PVP01_1413100	-0.229526	0.261	0.055	4.09626e-23	1.93426e-19	PVP01_1413100::GYF domain-containing protein, putative
PVP01_0837300	-0.228602	0.797	0.303	4.39215e-21	2.07397e-17	PVP01_0837300::exportin-1, putative
PVP01_0406600	-0.228091	0.23	0.041	4.13786e-24	1.9539e-20	PVP01_0406600::ATP-dependent RNA helicase DDX47, putative
PVP01_1024500	-0.227599	0.399	0.06	1.77568e-46	8.38475e-43	PVP01_1024500::ERCC4 domain-containing protein, putative
PVP01_0409500	-0.227229	0.309	0.051	3.65181e-34	1.72439e-30	PVP01_0409500::conserved Plasmodium protein, unknown function
PVP01_0710900	-0.226576	0.835	0.323	1.87388e-19	8.84844e-16	PVP01_0710900::SAP domain-containing protein, putative
PVP01_0728600	-0.226422	0.296	0.06	9.7692e-27	4.61302e-23	PVP01_0728600::heptatricopeptide repeat-containing protein, putative
PVP01_0730200	-0.226415	0.704	0.214	3.09479e-31	1.46136e-27	PVP01_0730200::conserved Plasmodium protein, unknown function
PVP01_1330900	-0.226347	0.574	0.138	1.92398e-39	9.08502e-36	PVP01_1330900::ubiquitin fusion degradation protein 1, putative
PVP01_0721300	-0.226244	0.515	0.105	1.99923e-44	9.44035e-41	PVP01_0721300::conserved Plasmodium protein, unknown function
PVP01_0829000	-0.226146	0.168	0.021	1.79808e-23	8.49051e-20	PVP01_0829000::valine--tRNA ligase, putative
PVP01_0515200	-0.22604	0.574	0.118	1.49288e-48	7.04937e-45	PVP01_0515200::BRIX domain, putative
PVP01_1250600	-0.225769	0.395	0.078	9.47896e-36	4.47597e-32	PVP01_1250600::conserved Plasmodium protein, unknown function
PVP01_1324000	-0.225445	0.32	0.044	4.61485e-40	2.17913e-36	PVP01_1324000::conserved Plasmodium protein, unknown function
PVP01_1259800	-0.225382	0.687	0.194	2.96805e-34	1.40151e-30	PVP01_1259800::conserved protein, unknown function
PVP01_0613300	-0.225303	0.687	0.203	3.90248e-32	1.84275e-28	PVP01_0613300::RING zinc finger protein, putative
PVP01_1307300	-0.224979	0.326	0.077	7.95052e-25	3.75424e-21	PVP01_1307300::cysteine repeat modular protein 3, putative
PVP01_0609400	-0.224388	0.543	0.121	4.14288e-41	1.95627e-37	PVP01_0609400::RNA-binding protein, putative
PVP01_0109800	-0.223612	0.481	0.09	8.8896e-46	4.19767e-42	PVP01_0109800::nucleic acid-binding protein, putative
PVP01_1264600	-0.223399	0.735	0.218	3.44e-33	1.62437e-29	PVP01_1264600::protein KIC9, putative
PVP01_0807000	-0.223304	0.223	0.052	4.84697e-18	2.28874e-14	PVP01_0807000::RING zinc finger protein, putative
PVP01_0621200	-0.222833	0.405	0.071	4.32581e-41	2.04265e-37	PVP01_0621200::acetyl-CoA transporter, putative
PVP01_0508300	-0.222685	0.371	0.066	1.6274e-37	7.68456e-34	PVP01_0508300::conserved Plasmodium protein, unknown function
PVP01_1341800	-0.222678	0.543	0.113	4.60561e-45	2.17477e-41	PVP01_1341800::radical SAM protein, putative
PVP01_0208500	-0.22264	0.488	0.102	5.99181e-41	2.82933e-37	PVP01_0208500::calcium-transporting ATPase, putative
PVP01_0713100	-0.222526	0.55	0.117	7.10485e-45	3.35491e-41	PVP01_0713100::major facilitator superfamily-related transporter, putative
PVP01_0904200	-0.22229	0.471	0.099	1.53377e-39	7.24244e-36	PVP01_0904200::iron-sulfur cluster assembly protein SufD, putative
PVP01_1343500	-0.222236	0.433	0.084	4.3405e-40	2.04958e-36	PVP01_1343500::conserved Plasmodium protein, unknown function
PVP01_0606500	-0.222168	0.502	0.101	2.08146e-43	9.82866e-40	PVP01_0606500::apicoplast integral membrane protein, putative
PVP01_1006400	-0.222139	0.608	0.123	3.04151e-51	1.4362e-47	PVP01_1006400::conserved Plasmodium protein, unknown function
PVP01_1143600	-0.221956	0.216	0.036	2.26917e-24	1.0715e-20	PVP01_1143600::serine/threonine protein kinase ARK1, putative
PVP01_0713200	-0.221776	0.56	0.11	1.83307e-49	8.65574e-46	PVP01_0713200::GINS complex subunit Psf3, putative
PVP01_0420300	-0.221694	0.33	0.062	5.08909e-32	2.40307e-28	PVP01_0420300::3'-5' exonuclease, putative
PVP01_0113200	-0.221299	0.299	0.069	9.74456e-24	4.60138e-20	PVP01_0113200::conserved Plasmodium protein, unknown function
PVP01_1225800	-0.220927	0.107	0.024	4.36861e-10	2.06286e-06	PVP01_1225800::conserved Plasmodium protein, unknown function
PVP01_1414200	-0.220706	0.488	0.086	1.09453e-48	5.16835e-45	PVP01_1414200::peptidyl-prolyl cis-trans isomerase, putative
PVP01_0820400	-0.220515	0.237	0.048	3.20372e-22	1.5128e-18	PVP01_0820400::conserved Plasmodium protein, unknown function
PVP01_1234900	-0.220371	0.289	0.058	1.87537e-26	8.85551e-23	PVP01_1234900::conserved Plasmodium protein, unknown function
PVP01_0817700	-0.219846	0.43	0.086	6.06127e-38	2.86213e-34	PVP01_0817700::iron-sulfur assembly protein, putative
PVP01_0527300	-0.219448	0.306	0.048	6.30847e-35	2.97886e-31	PVP01_0527300::conserved Plasmodium protein, unknown function
PVP01_0407400	-0.219366	0.677	0.194	2.21613e-33	1.04645e-29	PVP01_0407400::conserved Plasmodium protein, unknown function
PVP01_0519600	-0.219051	0.605	0.164	8.82185e-34	4.16568e-30	PVP01_0519600::ubiquitin, putative
PVP01_1009000	-0.218837	0.574	0.148	3.60112e-35	1.70045e-31	PVP01_1009000::F-box protein FBXO7, putative
PVP01_1314900	-0.218693	0.643	0.186	4.17975e-32	1.97368e-28	PVP01_1314900::methionine aminopeptidase 2, putative
PVP01_1321300	-0.218333	0.567	0.138	6.71211e-38	3.16946e-34	PVP01_1321300::conserved Plasmodium protein, unknown function
PVP01_0727400	-0.218275	0.32	0.051	1.17174e-35	5.53298e-32	PVP01_0727400::guanylate kinase, putative
PVP01_1247300	-0.218052	0.591	0.132	2.02888e-44	9.58037e-41	PVP01_1247300::conserved Plasmodium protein, unknown function
PVP01_1203600	-0.217831	0.481	0.099	6.60026e-41	3.11664e-37	PVP01_1203600::conserved Plasmodium protein, unknown function
PVP01_0113800	-0.217679	0.409	0.061	7.02662e-48	3.31797e-44	PVP01_0113800::conserved Plasmodium protein, unknown function
PVP01_0905100	-0.217585	0.241	0.04	1.5193e-26	7.17416e-23	PVP01_0905100::conserved Plasmodium protein, unknown function
PVP01_1303800	-0.217137	0.199	0.038	8.7166e-20	4.11598e-16	PVP01_1303800::cytidine deaminase, putative
PVP01_0619700	-0.21713	0.11	0.03	1.95509e-08	9.23195e-05	PVP01_0619700::translation initiation factor IF-3, putative
PVP01_0527200	-0.216412	0.216	0.038	5.73255e-23	2.70691e-19	PVP01_0527200::cdc2-related protein kinase 1, putative
PVP01_1336300	-0.216118	0.392	0.09	3.1399e-30	1.48266e-26	PVP01_1336300::deoxyhypusine synthase, putative
PVP01_1423400	-0.215685	0.629	0.156	2.09025e-40	9.87015e-37	PVP01_1423400::palmitoyltransferase DHHC4, putative
PVP01_0733500	-0.215443	0.471	0.095	5.80953e-41	2.74326e-37	PVP01_0733500::cAMP-dependent protein kinase catalytic subunit, putative
PVP01_1115800	-0.215151	0.601	0.162	1.09681e-33	5.17912e-30	PVP01_1115800::conserved Plasmodium protein, unknown function
PVP01_1110400	-0.21506	0.392	0.062	7.60959e-44	3.59325e-40	PVP01_1110400::Fe-S assembly protein IscX, putative
PVP01_1113900	-0.214756	0.371	0.063	2.06747e-39	9.76261e-36	PVP01_1113900::patatin-like phospholipase, putative
PVP01_0606200	-0.214485	0.653	0.191	1.85579e-31	8.76305e-28	PVP01_0606200::conserved protein, unknown function
PVP01_0813600	-0.214317	0.68	0.147	4.83344e-53	2.28235e-49	PVP01_0813600::phosphoinositide-specific phospholipase C, putative
PVP01_1421000	-0.214249	0.316	0.06	1.72709e-30	8.15532e-27	PVP01_1421000::TBC domain protein, putative
PVP01_1221600	-0.213228	0.103	0.032	1.06282e-06	0.00501864	PVP01_1221600::conserved Plasmodium protein, unknown function
PVP01_1417800	-0.21306	0.292	0.053	1.59071e-29	7.51133e-26	PVP01_1417800::conserved protein, unknown function
PVP01_1449200	-0.212975	0.144	0.028	8.35893e-15	3.94708e-11	PVP01_1449200::conserved Plasmodium protein, unknown function
PVP01_1422300	-0.212309	0.216	0.033	7.78698e-26	3.67701e-22	PVP01_1422300::3',5'-cyclic nucleotide phosphodiesterase beta, putative
PVP01_1426600	-0.212163	0.643	0.164	4.19199e-39	1.97946e-35	PVP01_1426600::ABC transporter F family member 1, putative
PVP01_0927400	-0.212018	0.581	0.109	9.54022e-54	4.50489e-50	PVP01_0927400::autophagy-related protein 23, putative
PVP01_0826900	-0.212012	0.564	0.097	1.45743e-57	6.88199e-54	PVP01_0826900::YGGT family protein, putative
PVP01_0718000	-0.212011	0.715	0.2	9.30615e-37	4.39436e-33	PVP01_0718000::dolichyl-diphosphooligosaccharide--protein glycosyltransferase subunit WBP1, putative
PVP01_0712900	-0.211947	0.44	0.088	5.4369e-39	2.56731e-35	PVP01_0712900::conserved Plasmodium protein, unknown function
PVP01_0825400	-0.211787	0.337	0.051	1.10989e-39	5.24089e-36	PVP01_0825400::RING finger protein RNF1, putative
PVP01_0619600	-0.211752	0.234	0.043	6.07546e-24	2.86883e-20	PVP01_0619600::armadillo repeat protein, putative
PVP01_1224900	-0.211052	0.68	0.222	8.15504e-26	3.85081e-22	PVP01_1224900::conserved Plasmodium protein, unknown function
PVP01_1102600	-0.210911	0.416	0.081	2.78234e-38	1.31382e-34	PVP01_1102600::conserved Plasmodium protein, unknown function
PVP01_0733300	-0.210866	0.306	0.049	1.6953e-34	8.00519e-31	PVP01_0733300::conserved Plasmodium protein, unknown function
PVP01_0805500	-0.210866	0.21	0.047	8.20197e-18	3.87297e-14	PVP01_0805500::conserved Plasmodium protein, unknown function
PVP01_1104800	-0.210136	0.127	0.045	1.29904e-06	0.00613405	PVP01_1104800::CLAMP domain-containing protein, putative
PVP01_0504800	-0.210092	0.182	0.04	4.58879e-16	2.16683e-12	PVP01_0504800::early transcribed membrane protein
PVP01_1455200	-0.210088	0.412	0.069	5.9667e-44	2.81748e-40	PVP01_1455200::conserved Plasmodium protein, unknown function
PVP01_1019200	-0.20983	0.529	0.09	3.39786e-55	1.60447e-51	PVP01_1019200::MORN repeat protein, putative
PVP01_1219000	-0.20964	0.326	0.051	1.68576e-37	7.96018e-34	PVP01_1219000::WD repeat-containing protein, putative
PVP01_1102500	-0.209322	0.687	0.181	1.22853e-38	5.80112e-35	PVP01_1102500::conserved protein, unknown function
PVP01_0602400	-0.208995	0.354	0.066	2.84198e-34	1.34198e-30	PVP01_0602400::enoyl-CoA hydratase-related protein, putative
PVP01_0726000	-0.208975	0.131	0.029	5.30444e-12	2.50476e-08	PVP01_0726000::dynein light chain, putative
PVP01_0318200	-0.208966	0.526	0.121	3.66904e-38	1.73252e-34	PVP01_0318200::pre-mRNA-splicing factor CWC15, putative
PVP01_0923500	-0.208523	0.175	0.033	6.3041e-18	2.9768e-14	PVP01_0923500::dynein heavy chain, putative
PVP01_1018200	-0.208173	0.158	0.043	2.40347e-11	1.13492e-07	PVP01_1018200::glideosome-associated protein 40, putative
PVP01_0803400	-0.20806	0.251	0.045	7.62739e-26	3.60165e-22	PVP01_0803400::inner membrane complex protein 1c, putative
PVP01_0409700	-0.207841	0.296	0.045	2.08593e-34	9.84975e-31	PVP01_0409700::conserved Plasmodium protein, unknown function
PVP01_0309700	-0.207653	0.158	0.029	7.05726e-17	3.33244e-13	PVP01_0309700::exosome complex component RRP4, putative
PVP01_1329900	-0.207592	0.595	0.132	3.09165e-45	1.45988e-41	PVP01_1329900::conserved Plasmodium protein, unknown function
PVP01_1334700	-0.206922	0.323	0.05	2.15988e-37	1.01989e-33	PVP01_1334700::conserved Plasmodium protein, unknown function
PVP01_1254500	-0.206596	0.684	0.187	1.01024e-36	4.77035e-33	PVP01_1254500::syntaxin-6, putative
PVP01_1242900	-0.206462	0.241	0.036	3.98056e-29	1.87962e-25	PVP01_1242900::rhoptry neck protein 11, putative
PVP01_0811200	-0.206446	0.395	0.069	1.1107e-40	5.24475e-37	PVP01_0811200::conserved Plasmodium protein, unknown function
PVP01_0406400	-0.205644	0.388	0.075	3.25241e-36	1.53579e-32	PVP01_0406400::patatin-like phospholipase, putative
PVP01_1232100	-0.20523	0.223	0.048	1.01885e-19	4.81102e-16	PVP01_1232100::palmitoyltransferase DHHC5, putative
PVP01_0529100	-0.205217	0.251	0.058	2.00263e-20	9.45642e-17	PVP01_0529100::apical merozoite protein
PVP01_0532100	-0.205191	0.67	0.18	5.47695e-37	2.58621e-33	PVP01_0532100::conserved Plasmodium protein, unknown function
PVP01_1316700	-0.20498	0.715	0.222	1.03901e-29	4.90619e-26	PVP01_1316700::HP12 protein homolog, putative
PVP01_1003200	-0.204733	0.725	0.213	3.07706e-35	1.45299e-31	PVP01_1003200::conserved Plasmodium protein, unknown function
PVP01_0602900	-0.203942	0.175	0.031	3.12992e-19	1.47795e-15	PVP01_0602900::conserved Plasmodium protein, unknown function
PVP01_1104600	-0.203853	0.68	0.172	2.7861e-41	1.3156e-37	PVP01_1104600::conserved Plasmodium protein, unknown function
PVP01_0819100	-0.203748	0.732	0.19	2.38376e-43	1.12561e-39	PVP01_0819100::conserved Plasmodium protein, unknown function
PVP01_1336000	-0.203376	0.68	0.212	1.36108e-28	6.42701e-25	PVP01_1336000::ubiquitin-conjugating enzyme E2, putative
PVP01_1019300	-0.203157	0.529	0.096	2.34312e-51	1.10642e-47	PVP01_1019300::ribose-5-phosphate isomerase, putative
PVP01_1129200	-0.202823	0.371	0.067	6.07532e-37	2.86876e-33	PVP01_1129200::conserved Plasmodium protein, unknown function
PVP01_1334800	-0.202662	0.746	0.235	4.79485e-30	2.26413e-26	PVP01_1334800::zinc finger protein, putative
PVP01_1233700	-0.202605	0.625	0.148	6.33141e-43	2.98969e-39	PVP01_1233700::GTPase-activating protein, putative
PVP01_1109000	-0.202503	0.155	0.021	1.46101e-20	6.89891e-17	PVP01_1109000::conserved Plasmodium protein, unknown function
PVP01_1260300	-0.202501	0.625	0.136	4.92675e-48	2.32641e-44	PVP01_1260300::conserved Plasmodium protein, unknown function
PVP01_0943000	-0.202495	0.44	0.087	2.26943e-39	1.07163e-35	PVP01_0943000::conserved Plasmodium protein, unknown function
PVP01_0617400	-0.201685	0.564	0.127	4.51886e-42	2.13381e-38	PVP01_0617400::conserved protein, unknown function
PVP01_0318800	-0.201558	0.285	0.051	3.93772e-29	1.85939e-25	PVP01_0318800::protein CPH1, putative
PVP01_0510200	-0.201536	0.292	0.054	4.71879e-29	2.22821e-25	PVP01_0510200::3'-5' exonuclease, putative
PVP01_0106000	-0.201456	0.423	0.078	2.79214e-41	1.31845e-37	PVP01_0106000::cysteine-rich secretory protein, putative
PVP01_0911800	-0.201225	0.467	0.093	3.88314e-41	1.83362e-37	PVP01_0911800::tRNA m5C-methyltransferase, putative
PVP01_1028000	-0.201147	0.481	0.101	5.45923e-40	2.57785e-36	PVP01_1028000::conserved Plasmodium protein, unknown function
PVP01_1447300	-0.200844	0.684	0.199	7.0989e-33	3.3521e-29	PVP01_1447300::multidrug resistance-associated protein 2, putative
PVP01_0418200	-0.200737	0.364	0.063	6.4106e-38	3.02708e-34	PVP01_0418200::conserved Plasmodium protein, unknown function
PVP01_1342900	-0.200565	0.804	0.248	1.85929e-35	8.77959e-32	PVP01_1342900::RNA-binding protein, putative
PVP01_1257300	-0.199513	0.515	0.103	4.14849e-45	1.95892e-41	PVP01_1257300::exosome complex exonuclease RRP6, putative
PVP01_1322800	-0.199185	0.368	0.072	1.22974e-33	5.80684e-30	PVP01_1322800::ABC transporter G family member 2, putative
PVP01_1241300	-0.19915	0.117	0.029	8.61895e-10	4.06987e-06	PVP01_1241300::potassium channel K2, putative
PVP01_0810700	-0.198803	0.818	0.344	8.1095e-16	3.82931e-12	PVP01_0810700::eukaryotic translation initiation factor 2 subunit beta, putative
PVP01_0917500	-0.198617	0.457	0.083	3.17152e-45	1.49759e-41	PVP01_0917500::conserved protein, unknown function
PVP01_1342100	-0.198587	0.423	0.086	6.97922e-37	3.29559e-33	PVP01_1342100::ATP-dependent Clp protease regulatory subunit ClpC, putative
PVP01_1133300	-0.198461	0.244	0.037	1.01139e-28	4.7758e-25	PVP01_1133300::conserved oligomeric Golgi complex subunit 4, putative
PVP01_0806200	-0.198285	0.285	0.045	1.5854e-32	7.48628e-29	PVP01_0806200::conserved Plasmodium protein, unknown function
PVP01_0212000	-0.197684	0.309	0.044	7.49045e-38	3.53699e-34	PVP01_0212000::DNA mismatch repair protein PMS1, putative
PVP01_1257400	-0.19763	0.385	0.064	7.12141e-42	3.36273e-38	PVP01_1257400::conserved protein, unknown function
PVP01_0830900	-0.197445	0.385	0.061	4.50173e-43	2.12572e-39	PVP01_0830900::N2227-like protein, putative
PVP01_0612200	-0.197374	0.649	0.161	4.53269e-41	2.14033e-37	PVP01_0612200::U3 small nucleolar ribonucleoprotein protein MPP10, putative
PVP01_1426700	-0.196882	0.505	0.101	3.62913e-44	1.71367e-40	PVP01_1426700::translation initiation factor SUI1, putative
PVP01_1308500	-0.196769	0.708	0.16	3.53102e-52	1.66735e-48	PVP01_1308500::cytosolic iron-sulfur protein assembly protein 1, putative
PVP01_1141500	-0.196738	0.237	0.042	5.11773e-25	2.41659e-21	PVP01_1141500::4-hydroxybenzoate polyprenyltransferase, putative
PVP01_1325400	-0.196687	0.636	0.154	2.32482e-42	1.09778e-38	PVP01_1325400::calcium-dependent protein kinase, putative
PVP01_0108000	-0.196568	0.337	0.071	2.50247e-29	1.18166e-25	PVP01_0108000::RAP protein, putative
PVP01_0819400	-0.19642	0.498	0.13	1.45068e-31	6.85011e-28	PVP01_0819400::ATP-dependent RNA helicase DDX6, putative
PVP01_0103600	-0.195468	0.515	0.098	1.75388e-47	8.28184e-44	PVP01_0103600::conserved Plasmodium protein, unknown function
PVP01_0930400	-0.195253	0.409	0.062	1.67263e-47	7.89817e-44	PVP01_0930400::conserved Plasmodium protein, unknown function
PVP01_1017300	-0.194337	0.426	0.092	3.4719e-35	1.63943e-31	PVP01_1017300::ubiquitin carboxyl-terminal hydrolase 2, putative
PVP01_1427500	-0.194335	0.46	0.081	1.77504e-46	8.38172e-43	PVP01_1427500::U1 small nuclear ribonucleoprotein C, putative
PVP01_0510000	-0.194162	0.244	0.049	7.16738e-23	3.38444e-19	PVP01_0510000::GTP-binding protein Obg2, putative
PVP01_0704000	-0.194052	0.192	0.039	3.42132e-18	1.61555e-14	PVP01_0704000::WD repeat-containing protein 66, putative
PVP01_0904900	-0.194006	0.67	0.166	7.95075e-44	3.75435e-40	PVP01_0904900::syntaxin, Qa-SNARE family, putative
PVP01_API02600	-0.193986	0.162	0.021	5.20678e-22	2.45864e-18	PVP01_API02600::apicoplast ribosomal protein S12, putative
PVP01_1406800	-0.193665	0.814	0.298	9.23556e-23	4.36103e-19	PVP01_1406800::conserved Plasmodium protein, unknown function
PVP01_1411800	-0.193602	0.629	0.139	3.3665e-48	1.58966e-44	PVP01_1411800::tetratricopeptide repeat protein, putative
PVP01_0529500	-0.193376	0.519	0.086	1.21848e-54	5.75365e-51	PVP01_0529500::serine/threonine protein kinase RIO2, putative
PVP01_1019800	-0.192939	0.381	0.071	1.06118e-36	5.01091e-33	PVP01_1019800::ATP-dependent DNA helicase UvrD, putative
PVP01_0920000	-0.192881	0.409	0.055	4.98696e-52	2.35484e-48	PVP01_0920000::ubiquitin-protein ligase, putative
PVP01_0913700	-0.192641	0.302	0.051	6.28284e-33	2.96676e-29	PVP01_0913700::conserved protein, unknown function
PVP01_1304800	-0.192495	0.33	0.048	6.46367e-40	3.05214e-36	PVP01_1304800::targeted glyoxalase II, putative
PVP01_1202800	-0.192398	0.55	0.105	6.35831e-50	3.00239e-46	PVP01_1202800::GTP-binding protein, putative
PVP01_1232900	-0.192204	0.735	0.247	7.32286e-25	3.45785e-21	PVP01_1232900::splicing factor 1, putative
PVP01_1321800	-0.192159	0.574	0.097	1.41316e-59	6.67294e-56	PVP01_1321800::DNA mismatch repair protein MSH2, putative
PVP01_1437100	-0.19214	0.636	0.152	1.4133e-43	6.6736e-40	PVP01_1437100::AP-2 complex subunit mu, putative
PVP01_1305700	-0.191892	0.141	0.028	3.63263e-14	1.71533e-10	PVP01_1305700::DNA-directed RNA polymerase III subunit RPC2, putative
PVP01_1414000	-0.191705	0.302	0.042	2.64567e-38	1.24929e-34	PVP01_1414000::conserved Plasmodium protein, unknown function
PVP01_1429300	-0.191653	0.512	0.114	2.33436e-39	1.10229e-35	PVP01_1429300::cullin-1, putative
PVP01_0525800	-0.191258	0.323	0.046	1.33463e-39	6.30214e-36	PVP01_0525800::histone acetyltransferase, putative
PVP01_0828200	-0.19103	0.457	0.076	1.27971e-48	6.04277e-45	PVP01_0828200::conserved protein, unknown function
PVP01_1208300	-0.190711	0.333	0.058	5.27451e-35	2.49063e-31	PVP01_1208300::conserved Plasmodium protein, unknown function
PVP01_1144600	-0.190345	0.419	0.072	2.94601e-43	1.39111e-39	PVP01_1144600::conserved Plasmodium protein, unknown function
PVP01_0809600	-0.190015	0.237	0.06	2.93292e-17	1.38492e-13	PVP01_0809600::protein phosphatase PPM10, putative
PVP01_1261600	-0.190007	0.787	0.303	4.17087e-20	1.96949e-16	PVP01_1261600::protein serine/threonine kinase-1, putative
PVP01_0516900	-0.18972	0.567	0.125	9.95155e-44	4.69912e-40	PVP01_0516900::rRNA-processing protein FCF1, putative
PVP01_1414800	-0.189673	0.467	0.081	5.67707e-48	2.68071e-44	PVP01_1414800::ankyrin-repeat protein, putative
PVP01_0923200	-0.189385	0.282	0.034	3.78378e-39	1.7867e-35	PVP01_0923200::conserved Plasmodium protein, unknown function
PVP01_0806300	-0.189256	0.467	0.093	1.30687e-41	6.17102e-38	PVP01_0806300::phosducin-like protein 3, putative
PVP01_0205200	-0.189246	0.254	0.04	2.51493e-29	1.18755e-25	PVP01_0205200::phosphatidate cytidylyltransferase, putative
PVP01_0906400	-0.189199	0.732	0.225	1.37826e-31	6.50814e-28	PVP01_0906400::translocon component PTEX88, putative
PVP01_0937800	-0.189098	0.608	0.129	3.76529e-49	1.77797e-45	PVP01_0937800::subtilisin-like protease 2, putative
PVP01_0109600	-0.188858	0.405	0.062	8.04158e-47	3.79723e-43	PVP01_0109600::Cg2 protein, putative
PVP01_1434200	-0.188627	0.491	0.103	3.43154e-41	1.62037e-37	PVP01_1434200::conserved Plasmodium protein, unknown function
PVP01_0408000	-0.1886	0.234	0.034	9.84052e-29	4.64669e-25	PVP01_0408000::conserved Plasmodium protein, unknown function
PVP01_0108400	-0.188365	0.443	0.099	1.0544e-34	4.97886e-31	PVP01_0108400::DNA-directed RNA polymerases I, II, and III subunit RPABC5, putative
PVP01_0918500	-0.188335	0.344	0.056	4.87319e-38	2.30112e-34	PVP01_0918500::conserved Plasmodium protein, unknown function
PVP01_1412900	-0.187992	0.608	0.13	3.22654e-48	1.52357e-44	PVP01_1412900::V-type proton ATPase catalytic subunit A, putative
PVP01_1009400	-0.187584	0.134	0.016	1.18398e-19	5.59073e-16	PVP01_1009400::conserved Plasmodium protein, unknown function
PVP01_1212100	-0.187025	0.471	0.092	2.80336e-42	1.32374e-38	PVP01_1212100::DNA-directed RNA polymerases I, II, and III subunit RPABC4, putative
PVP01_0937400	-0.187018	0.935	0.495	1.37255e-08	6.48117e-05	PVP01_0937400::casein kinase 1, putative
PVP01_0615800	-0.186917	0.46	0.096	8.6007e-39	4.06125e-35	PVP01_0615800::RNA methyltransferase, putative
PVP01_0208600	-0.18682	0.131	0.031	5.33001e-11	2.51683e-07	PVP01_0208600::EF hand domain-containing protein, putative
PVP01_1248300	-0.186722	0.412	0.078	4.81443e-39	2.27338e-35	PVP01_1248300::zinc finger protein, putative
PVP01_1013700	-0.186648	0.148	0.03	1.42419e-14	6.72504e-11	PVP01_1013700::mediator of RNA polymerase II transcription subunit 17, putative
PVP01_1241100	-0.186327	0.134	0.024	5.76901e-15	2.72412e-11	PVP01_1241100::plasmepsin VIII, putative
PVP01_0803100	-0.185893	0.481	0.08	6.39584e-51	3.02012e-47	PVP01_0803100::N-terminal acetyltransferase A complex catalytic subunit ARD1, putative
PVP01_0411300	-0.18574	0.186	0.058	6.72891e-11	3.17739e-07	PVP01_0411300::conserved Plasmodium protein, unknown function
PVP01_1437800	-0.185526	0.777	0.24	2.575e-32	1.21592e-28	PVP01_1437800::formin 2, putative
PVP01_1435900	-0.185102	0.223	0.042	1.50973e-22	7.12895e-19	PVP01_1435900::meiotic recombination protein SPO11, putative
PVP01_1116900	-0.185057	0.622	0.152	3.52184e-41	1.66301e-37	PVP01_1116900::conserved Plasmodium protein, unknown function
PVP01_1328900	-0.185038	0.522	0.087	1.53426e-55	7.24478e-52	PVP01_1328900::splicing factor 3B subunit 4, putative
PVP01_0721600	-0.184988	0.364	0.067	9.18876e-36	4.33893e-32	PVP01_0721600::OTU domain-containing protein, putative
PVP01_0103200	-0.184926	0.457	0.088	3.04074e-42	1.43584e-38	PVP01_0103200::conserved Plasmodium protein, unknown function
PVP01_1006600	-0.184836	0.433	0.107	5.14802e-30	2.43089e-26	PVP01_1006600::ubiquitin carboxyl-terminal hydrolase 14, putative
PVP01_1450900	-0.184534	0.423	0.085	2.11962e-37	1.00088e-33	PVP01_1450900::conserved protein, unknown function
PVP01_0505000	-0.184507	0.117	0.026	9.82583e-11	4.63976e-07	PVP01_0505000::prolyl 4-hydroxylase subunit alpha, putative
PVP01_0827700	-0.184401	0.564	0.114	4.86954e-48	2.2994e-44	PVP01_0827700::major facilitator superfamily-related transporter, putative
PVP01_0207200	-0.184151	0.54	0.13	4.78199e-37	2.25806e-33	PVP01_0207200::dolichyl-diphosphooligosaccharide--protein glycosyltransferase subunit OST3/OST6, putative
PVP01_1455400	-0.184025	0.302	0.055	1.5564e-30	7.34933e-27	PVP01_1455400::conserved Plasmodium protein, unknown function
PVP01_1316400	-0.18385	0.502	0.092	1.34762e-48	6.36345e-45	PVP01_1316400::HID1 domain-containing protein, putative
PVP01_1119000	-0.183682	0.512	0.116	8.81372e-39	4.16184e-35	PVP01_1119000::ribosome biogenesis protein YTM1, putative
PVP01_0209400	-0.183419	0.364	0.063	3.86792e-38	1.82643e-34	PVP01_0209400::conserved Plasmodium protein, unknown function
PVP01_0911400	-0.183147	0.32	0.052	2.49952e-35	1.18027e-31	PVP01_0911400::ribosomal protein L11, mitochondrial, putative
PVP01_0204700	-0.183127	0.818	0.364	1.11378e-11	5.25927e-08	PVP01_0204700::DNA-directed RNA polymerase II subunit RPB9, putative
PVP01_1145100	-0.18312	0.426	0.082	1.04292e-39	4.92468e-36	PVP01_1145100::centrosomal protein CEP76, putative
PVP01_0420800	-0.183042	0.619	0.111	1.89096e-60	8.92913e-57	PVP01_0420800::conserved Plasmodium protein, unknown function
PVP01_0309600	-0.183036	0.491	0.087	7.2581e-49	3.42728e-45	PVP01_0309600::protein phosphatase PPM1, putative
PVP01_1409900	-0.183023	0.739	0.202	4.18317e-40	1.97529e-36	PVP01_1409900::mRNA-decapping enzyme 2, putative
PVP01_0829700	-0.182887	0.629	0.155	3.60079e-41	1.70029e-37	PVP01_0829700::ATP-dependent RNA helicase DHX57, putative
PVP01_0213600	-0.182709	0.656	0.17	4.01994e-39	1.89822e-35	PVP01_0213600::conserved Plasmodium protein, unknown function
PVP01_0702100	-0.182706	0.818	0.301	2.87002e-24	1.35522e-20	PVP01_0702100::alpha tubulin 1, putative
PVP01_0313200	-0.182502	0.478	0.09	7.35683e-45	3.4739e-41	PVP01_0313200::queuine tRNA-ribosyltransferase, putative
PVP01_0422100	-0.182417	0.433	0.074	2.84144e-45	1.34173e-41	PVP01_0422100::repetitive organellar protein, putative
PVP01_0531100	-0.181986	0.505	0.125	7.94444e-34	3.75136e-30	PVP01_0531100::conserved Plasmodium protein, unknown function
PVP01_0701500	-0.181665	0.749	0.26	2.37581e-25	1.12186e-21	PVP01_0701500::protein RER1, putative
PVP01_1305400	-0.181514	0.43	0.081	7.20636e-41	3.40284e-37	PVP01_1305400::conserved Plasmodium protein, unknown function
PVP01_0206200	-0.180607	0.653	0.161	3.75765e-42	1.77436e-38	PVP01_0206200::mitochondrial carrier protein, putative
PVP01_0618600	-0.180559	0.361	0.055	6.23299e-42	2.94322e-38	PVP01_0618600::WD repeat-containing protein 70, putative
PVP01_1315700	-0.180481	0.227	0.051	3.19278e-19	1.50763e-15	PVP01_1315700::conserved Plasmodium protein, unknown function
PVP01_0948600	-0.18044	0.78	0.262	1.07284e-27	5.06597e-24	PVP01_0948600::serine/threonine protein kinase, putative
PVP01_0832300	-0.180139	0.189	0.044	1.86984e-15	8.82937e-12	PVP01_0832300::conserved Plasmodium protein, unknown function
PVP01_1125200	-0.179989	0.151	0.033	1.02039e-13	4.81826e-10	PVP01_1125200::CPW-WPC family protein
PVP01_1212700	-0.179823	0.55	0.108	1.07007e-48	5.05289e-45	PVP01_1212700::iron regulatory protein, putative
PVP01_1463200	-0.179595	0.986	0.757	0.00291954	1	PVP01_1463200::actin, putative
PVP01_1124100	-0.179553	0.395	0.078	4.46083e-36	2.1064e-32	PVP01_1124100::conserved Plasmodium protein, unknown function
PVP01_0309100	-0.17914	0.526	0.098	1.11482e-49	5.2642e-46	PVP01_0309100::zinc finger protein, putative
PVP01_1258000	-0.178809	0.11	0.03	1.88249e-08	8.8891e-05	PVP01_1258000::gamete egress and sporozoite traversal protein, putative
PVP01_1245200	-0.178742	0.715	0.182	8.64581e-44	4.08255e-40	PVP01_1245200::splicing factor 3B subunit 2, putative
PVP01_1102700	-0.178674	0.241	0.045	4.08052e-24	1.92682e-20	PVP01_1102700::conserved Plasmodium protein, unknown function
PVP01_1341500	-0.178465	0.241	0.036	3.77131e-29	1.78081e-25	PVP01_1341500::conserved Plasmodium protein, unknown function
PVP01_0831100	-0.178369	0.168	0.043	5.89255e-13	2.78246e-09	PVP01_0831100::OMD protein, putative
PVP01_0729800	-0.178263	0.663	0.185	1.90321e-34	8.98694e-31	PVP01_0729800::nucleolar protein Nop52, putative
PVP01_1414700	-0.178053	0.591	0.134	1.81993e-43	8.59373e-40	PVP01_1414700::conserved Plasmodium protein, unknown function
PVP01_0507300	-0.177846	0.216	0.053	1.46358e-16	6.91102e-13	PVP01_0507300::translation initiation factor IF-2, putative
PVP01_0926000	-0.177834	0.646	0.148	1.60124e-47	7.56104e-44	PVP01_0926000::DNA-directed RNA polymerase, putative
PVP01_1235500	-0.17739	0.412	0.069	3.35783e-44	1.58557e-40	PVP01_1235500::RAP protein, putative
PVP01_1448300	-0.176221	0.117	0.011	4.29144e-19	2.02642e-15	PVP01_1448300::thioredoxin-like associated protein 1, putative
PVP01_0716200	-0.175683	0.454	0.11	6.85834e-32	3.23851e-28	PVP01_0716200::conserved Plasmodium protein, unknown function
PVP01_0727800	-0.175457	0.148	0.024	1.26343e-17	5.9659e-14	PVP01_0727800::conserved Plasmodium protein, unknown function
PVP01_1224100	-0.175424	0.598	0.146	9.53807e-40	4.50388e-36	PVP01_1224100::ER lumen protein retaining receptor 1, putative
PVP01_0820600	-0.175286	0.856	0.403	3.2315e-12	1.52591e-08	PVP01_0820600::elongation factor 1-delta, putative
PVP01_1269200	-0.175279	0.498	0.095	4.46449e-46	2.10813e-42	PVP01_1269200::DNA repair metallo-beta-lactamase protein, putative
PVP01_0513200	-0.17512	0.464	0.084	6.25756e-46	2.95482e-42	PVP01_0513200::protein kinase 1, putative
PVP01_1146300	-0.175081	0.509	0.106	1.64397e-42	7.76285e-39	PVP01_1146300::SAC3 domain-containing protein, putative
PVP01_0803600	-0.174664	0.595	0.125	9.89592e-49	4.67285e-45	PVP01_0803600::U5 small nuclear ribonucleoprotein component, putative
PVP01_1427100	-0.174371	0.636	0.176	9.12417e-35	4.30843e-31	PVP01_1427100::CS domain protein, putative
PVP01_1240500	-0.174196	0.804	0.316	1.00519e-20	4.7465e-17	PVP01_1240500::26S proteasome regulatory subunit RPN2, putative
PVP01_0520300	-0.174177	0.333	0.048	1.35778e-40	6.41143e-37	PVP01_0520300::50S ribosomal protein L10, putative
PVP01_1241200	-0.174069	0.131	0.017	2.56439e-18	1.21091e-14	PVP01_1241200::conserved Plasmodium protein, unknown function
PVP01_0924700	-0.173911	0.151	0.014	7.74944e-25	3.65929e-21	PVP01_0924700::BEACH domain-containing protein, putative
PVP01_0916900	-0.173745	0.388	0.073	5.85904e-37	2.76664e-33	PVP01_0916900::peptidyl-prolyl cis-trans isomerase, putative
PVP01_1242700	-0.173336	0.237	0.052	2.38877e-20	1.12798e-16	PVP01_1242700::conserved Plasmodium protein, unknown function
PVP01_1441400	-0.172878	0.533	0.1	1.28792e-49	6.08157e-46	PVP01_1441400::nucleus export protein BRR6, putative
PVP01_1227300	-0.172334	0.326	0.054	1.15713e-35	5.46396e-32	PVP01_1227300::conserved protein, unknown function
PVP01_1461700	-0.172113	0.732	0.2	8.48832e-40	4.00818e-36	PVP01_1461700::ADP-ribosylation factor GTPase-activating protein 1, putative
PVP01_0719700	-0.172059	0.23	0.033	1.50884e-28	7.12476e-25	PVP01_0719700::conserved Plasmodium protein, unknown function
PVP01_0727000	-0.171514	0.395	0.081	1.681e-34	7.93768e-31	PVP01_0727000::conserved Plasmodium protein, unknown function
PVP01_0936900	-0.171429	0.56	0.107	1.90169e-51	8.9798e-48	PVP01_0936900::conserved Plasmodium protein, unknown function
PVP01_0208800	-0.171312	0.354	0.07	1.24151e-32	5.86241e-29	PVP01_0208800::conserved protein, unknown function
PVP01_1443500	-0.171197	0.368	0.058	2.83877e-41	1.34047e-37	PVP01_1443500::conserved protein, unknown function
PVP01_0305400	-0.170816	0.814	0.306	3.55306e-22	1.67775e-18	PVP01_0305400::conserved protein, unknown function
PVP01_1004100	-0.170364	0.347	0.058	4.56015e-37	2.1533e-33	PVP01_1004100::conserved Plasmodium protein, unknown function
PVP01_0724500	-0.170274	0.344	0.058	1.07077e-36	5.05618e-33	PVP01_0724500::protein kinase, putative
PVP01_0308400	-0.170139	0.636	0.167	2.16367e-37	1.02168e-33	PVP01_0308400::U4/U6 small nuclear ribonucleoprotein PRP31, putative
PVP01_0939300	-0.170072	0.155	0.026	1.51855e-17	7.17057e-14	PVP01_0939300::conserved protein, unknown function
PVP01_1453500	-0.169795	0.619	0.165	3.71452e-36	1.754e-32	PVP01_1453500::tetQ family GTPase, putative
PVP01_1437600	-0.169704	0.192	0.022	3.90564e-28	1.84424e-24	PVP01_1437600::secreted ookinete protein, putative
PVP01_1204200	-0.168734	0.57	0.127	1.3867e-43	6.548e-40	PVP01_1204200::conserved Plasmodium protein, unknown function
PVP01_1108200	-0.168721	0.285	0.043	4.63462e-34	2.18847e-30	PVP01_1108200::nuclear fusion protein, putative
PVP01_0212700	-0.168285	0.378	0.05	4.80884e-49	2.27074e-45	PVP01_0212700::vacuolar protein sorting-associated protein 53, putative
PVP01_1021100	-0.168233	0.591	0.139	6.70418e-42	3.16572e-38	PVP01_1021100::conserved Plasmodium protein, unknown function
PVP01_1140900	-0.168205	0.385	0.047	1.79965e-52	8.49797e-49	PVP01_1140900::conserved Plasmodium protein, unknown function
PVP01_0214500	-0.168159	0.168	0.024	3.08253e-21	1.45557e-17	PVP01_0214500::conserved Plasmodium protein, unknown function
PVP01_1224000	-0.167904	0.34	0.054	2.46261e-38	1.16284e-34	PVP01_1224000::CTLH domain-containing protein, putative
PVP01_1145600	-0.167714	0.309	0.055	6.60935e-32	3.12093e-28	PVP01_1145600::dihydroorotate dehydrogenase, putative
PVP01_0816200	-0.167491	0.107	0.021	3.62109e-11	1.70988e-07	PVP01_0816200::conserved Plasmodium protein, unknown function
PVP01_1323000	-0.166924	0.351	0.05	4.61805e-43	2.18064e-39	PVP01_1323000::dynein intermediate chain, putative
PVP01_1270700	-0.166853	0.32	0.069	1.71036e-27	8.07632e-24	PVP01_1270700::conserved Plasmodium protein, unknown function
PVP01_1240700	-0.16683	0.667	0.139	2.12233e-54	1.00216e-50	PVP01_1240700::protein phosphatase containing kelch-like domains, putative
PVP01_0527100	-0.166575	0.289	0.037	8.35869e-39	3.94697e-35	PVP01_0527100::conserved Plasmodium protein, unknown function
PVP01_1435200	-0.166526	0.612	0.134	5.86791e-47	2.77083e-43	PVP01_1435200::conserved Plasmodium protein, unknown function
PVP01_0606600	-0.16645	0.395	0.055	5.86895e-49	2.77132e-45	PVP01_0606600::endomembrane protein 70, putative
PVP01_0601800	-0.165937	0.21	0.03	1.52855e-26	7.21781e-23	PVP01_0601800::Plasmodium exported protein (PHIST), unknown function
PVP01_0712300	-0.165781	0.299	0.057	5.20761e-29	2.45903e-25	PVP01_0712300::arginine--tRNA ligase, putative
PVP01_1139600	-0.165285	0.46	0.101	1.70307e-36	8.04191e-33	PVP01_1139600::conserved Plasmodium protein, unknown function
PVP01_0926800	-0.16502	0.553	0.106	1.78252e-50	8.41707e-47	PVP01_0926800::autophagy-related protein 7, putative
PVP01_0117700	-0.164882	0.368	0.055	2.88541e-43	1.36249e-39	PVP01_0117700::inositol 5-phosphatase, putative
PVP01_1321100	-0.164867	0.175	0.033	6.26253e-18	2.95717e-14	PVP01_1321100::major facilitator superfamily domain-containing protein, putative
PVP01_1407800	-0.164538	0.595	0.133	1.28844e-45	6.08401e-42	PVP01_1407800::U1 small nuclear ribonucleoprotein A, putative
PVP01_1415500	-0.164218	0.598	0.122	2.0445e-50	9.65411e-47	PVP01_1415500::lipoate-protein ligase 1, putative
PVP01_1202700	-0.164142	0.282	0.034	4.12533e-39	1.94798e-35	PVP01_1202700::ABC transporter B family member 6, putative
PVP01_1333000	-0.164137	0.481	0.099	4.46371e-41	2.10776e-37	PVP01_1333000::zinc finger protein, putative
PVP01_1444500	-0.163933	0.814	0.378	3.22445e-13	1.52258e-09	PVP01_1444500::haloacid dehalogenase-like hydrolase, putative
PVP01_1207700	-0.1634	0.447	0.079	6.14618e-45	2.90223e-41	PVP01_1207700::DNA topoisomerase 3, putative
PVP01_1238500	-0.163256	0.141	0.024	8.11065e-16	3.82985e-12	PVP01_1238500::leucine-rich repeat protein
PVP01_1319900	-0.163201	0.364	0.058	1.7219e-40	8.13079e-37	PVP01_1319900::diphthamide biosynthesis protein 2, putative
PVP01_0709000	-0.162785	0.529	0.095	7.4256e-52	3.50637e-48	PVP01_0709000::DNA repair protein REV1, putative
PVP01_0932500	-0.162655	0.117	0.025	3.80745e-11	1.79788e-07	PVP01_0932500::conserved Plasmodium protein, unknown function
PVP01_0108800	-0.162544	0.636	0.15	1.06271e-43	5.0181e-40	PVP01_0108800::heat shock protein 86 family protein, putative
PVP01_1269000	-0.162418	0.392	0.047	7.42404e-54	3.50563e-50	PVP01_1269000::ribosomal protein L20, mitochondrial, putative
PVP01_1113700	-0.162273	0.543	0.089	8.13489e-58	3.8413e-54	PVP01_1113700::conserved Plasmodium protein, unknown function
PVP01_1412400	-0.162246	0.656	0.18	8.24464e-36	3.89312e-32	PVP01_1412400::AP-1 complex subunit mu-1, putative
PVP01_1439800	-0.162169	0.581	0.147	7.95908e-37	3.75828e-33	PVP01_1439800::heptatricopeptide repeat-containing protein, putative
PVP01_1240100	-0.162142	0.241	0.043	3.30417e-25	1.56023e-21	PVP01_1240100::60S ribosome subunit biogenesis protein NIP7, putative
PVP01_1134300	-0.162021	0.495	0.085	1.70964e-50	8.07291e-47	PVP01_1134300::endonuclease III-like protein 1, putative
PVP01_1406000	-0.162014	0.368	0.069	1.77772e-35	8.39441e-32	PVP01_1406000::protein AMR3, putative
PVP01_0907100	-0.16197	0.148	0.014	4.83708e-24	2.28407e-20	PVP01_0907100::5'-3' exoribonuclease 1, putative
PVP01_1124500	-0.161748	0.333	0.06	1.24608e-33	5.88399e-30	PVP01_1124500::sphingomyelin synthase 1, putative
PVP01_0407300	-0.161703	0.512	0.089	1.72055e-52	8.12443e-49	PVP01_0407300::E2F-associated phosphoprotein, putative
PVP01_1144000	-0.161604	0.457	0.085	1.68409e-43	7.95229e-40	PVP01_1144000::conserved Plasmodium protein, unknown function
PVP01_1442800	-0.161317	0.416	0.077	2.29512e-40	1.08375e-36	PVP01_1442800::cytochrome c heme lyase, putative
PVP01_0517000	-0.161151	0.454	0.075	1.66231e-48	7.84944e-45	PVP01_0517000::dynactin subunit 6, putative
PVP01_1327300	-0.160541	0.54	0.124	9.63065e-40	4.54759e-36	PVP01_1327300::conserved Plasmodium protein, unknown function
PVP01_0942100	-0.159945	0.351	0.063	1.47063e-35	6.94432e-32	PVP01_0942100::phosphatidylinositol N-acetylglucosaminyltransferase subunit H, putative
PVP01_1441200	-0.159931	0.402	0.068	1.75318e-42	8.2785e-39	PVP01_1441200::conserved Plasmodium protein, unknown function
PVP01_0303000	-0.159628	0.663	0.176	2.93877e-37	1.38769e-33	PVP01_0303000::pre-mRNA-splicing factor CLF1, putative
PVP01_0405400	-0.159621	0.416	0.079	5.17962e-39	2.44582e-35	PVP01_0405400::replication factor C subunit 1, putative
PVP01_0731700	-0.158755	0.244	0.034	5.25247e-31	2.48022e-27	PVP01_0731700::CSTF domain-containing protein, putative
PVP01_1120500	-0.158731	0.381	0.05	8.43117e-50	3.9812e-46	PVP01_1120500::glucosamine 6-phosphate N-acetyltransferase, putative
PVP01_0412000	-0.158419	0.588	0.124	6.70111e-48	3.16426e-44	PVP01_0412000::arginyl-tRNA--protein transferase, putative
PVP01_1419700	-0.158228	0.488	0.079	9.3998e-53	4.43858e-49	PVP01_1419700::translocation protein SEC63, putative
PVP01_1145400	-0.158068	0.656	0.158	1.74723e-44	8.2504e-41	PVP01_1145400::cation/H+ antiporter, putative
PVP01_1218800	-0.15802	0.402	0.082	2.21697e-35	1.04685e-31	PVP01_1218800::conserved Plasmodium protein, unknown function
PVP01_1242100	-0.157997	0.625	0.153	1.77816e-41	8.39647e-38	PVP01_1242100::vacuolar ATP synthase subunit d, putative
PVP01_1032100	-0.157623	0.54	0.099	4.48679e-52	2.11866e-48	PVP01_1032100::Tim10/DDP family zinc finger protein, putative
PVP01_0837700	-0.157225	0.907	0.466	1.11963e-11	5.28689e-08	PVP01_0837700::serine/threonine protein kinase, putative
PVP01_0715600	-0.157021	0.21	0.024	1.22317e-30	5.77579e-27	PVP01_0715600::conserved protein, unknown function
PVP01_1447400	-0.156824	0.845	0.412	1.37307e-10	6.48365e-07	PVP01_1447400::conserved Plasmodium protein, unknown function
PVP01_1342600	-0.15669	0.467	0.09	4.09452e-43	1.93343e-39	PVP01_1342600::tubby domain-containing protein, putative
PVP01_1456400	-0.156087	0.529	0.099	4.45828e-50	2.1052e-46	PVP01_1456400::pre-mRNA-splicing factor CWC22, putative
PVP01_0320400	-0.155921	0.68	0.154	1.3495e-49	6.37236e-46	PVP01_0320400::bromodomain protein 6, putative
PVP01_1340200	-0.155894	0.285	0.041	3.21913e-35	1.52008e-31	PVP01_1340200::conserved Plasmodium protein, unknown function
PVP01_1459300	-0.155865	0.368	0.064	2.3384e-38	1.10419e-34	PVP01_1459300::queuine tRNA-ribosyltransferase, putative
PVP01_1417500	-0.155808	0.643	0.15	3.97331e-45	1.8762e-41	PVP01_1417500::choline-phosphate cytidylyltransferase, putative
PVP01_1440000	-0.155628	0.588	0.12	1.40875e-49	6.65213e-46	PVP01_1440000::FbpA domain protein, putative
PVP01_0822700	-0.155584	0.412	0.072	4.45798e-42	2.10506e-38	PVP01_0822700::DNA replication complex GINS protein, putative
PVP01_1323400	-0.155526	0.464	0.069	1.82779e-54	8.6308e-51	PVP01_1323400::conserved Plasmodium protein, unknown function
PVP01_0947400	-0.155472	0.131	0.028	2.35182e-12	1.11053e-08	PVP01_0947400::conserved Plasmodium protein, unknown function
PVP01_1141100	-0.155305	0.44	0.08	5.95194e-43	2.81051e-39	PVP01_1141100::conserved Plasmodium protein, unknown function
PVP01_1140700	-0.155264	0.296	0.055	2.80874e-29	1.32629e-25	PVP01_1140700::heptatricopeptide repeat-containing protein, putative
PVP01_1419900	-0.155234	0.189	0.031	2.21824e-21	1.04745e-17	PVP01_1419900::conserved Plasmodium protein, unknown function
PVP01_0314300	-0.155078	0.302	0.05	2.21563e-33	1.04622e-29	PVP01_0314300::conserved Plasmodium protein, unknown function
PVP01_1022400	-0.154975	0.23	0.031	1.00581e-29	4.74945e-26	PVP01_1022400::apical rhoptry neck protein, putative
PVP01_0411200	-0.154884	0.601	0.108	7.35799e-59	3.47444e-55	PVP01_0411200::conserved protein, unknown function
PVP01_0722900	-0.154703	0.192	0.024	7.54351e-27	3.56204e-23	PVP01_0722900::conserved Plasmodium protein, unknown function
PVP01_0704100	-0.154455	0.44	0.063	1.3936e-53	6.58059e-50	PVP01_0704100::autophagy-related protein 3, putative
PVP01_0422200	-0.154387	0.186	0.035	5.54327e-19	2.61753e-15	PVP01_0422200::palmitoyltransferase DHHC12, putative
PVP01_0831600	-0.154157	0.46	0.085	1.09349e-44	5.16347e-41	PVP01_0831600::pre-mRNA-processing factor 19, putative
PVP01_1125400	-0.154098	0.478	0.069	3.02464e-57	1.42823e-53	PVP01_1125400::conserved protein, unknown function
PVP01_0819200	-0.154058	0.625	0.184	3.0138e-30	1.42311e-26	PVP01_0819200::conserved protein, unknown function
PVP01_1125900	-0.153579	0.512	0.148	4.50142e-27	2.12557e-23	PVP01_1125900::splicing factor-like protein 1, putative
PVP01_0315900	-0.153492	0.45	0.065	2.14064e-54	1.01081e-50	PVP01_0315900::conserved protein, unknown function
PVP01_1127200	-0.153381	0.467	0.092	5.06643e-42	2.39237e-38	PVP01_1127200::vacuolar transporter chaperone, putative
PVP01_1269400	-0.153115	0.79	0.255	4.73817e-31	2.23736e-27	PVP01_1269400::splicing factor 3A subunit 1, putative
PVP01_0707200	-0.152984	0.478	0.092	1.82549e-43	8.61994e-40	PVP01_0707200::tRNA pseudouridine synthase, putative
PVP01_0302700	-0.152769	0.289	0.051	7.24743e-30	3.42224e-26	PVP01_0302700::ubiquitin specific protease, putative
PVP01_0507400	-0.152564	0.474	0.077	1.47047e-51	6.94355e-48	PVP01_0507400::ATP-dependent RNA helicase DBP10, putative
PVP01_0941700	-0.152539	0.268	0.058	5.27569e-23	2.49118e-19	PVP01_0941700::conserved Plasmodium protein, unknown function
PVP01_1345000	-0.152049	0.199	0.025	3.14527e-27	1.4852e-23	PVP01_1345000::nuclear formin-like protein MISFIT, putative
PVP01_1415100	-0.15179	0.581	0.125	5.45293e-46	2.57488e-42	PVP01_1415100::telomerase reverse transcriptase, putative
PVP01_0710000	-0.151107	0.612	0.145	5.27545e-43	2.49107e-39	PVP01_0710000::conserved Plasmodium protein, unknown function
PVP01_1430600	-0.150952	0.244	0.039	9.7348e-28	4.59677e-24	PVP01_1430600::RuvB-like helicase 1, putative
PVP01_1442300	-0.150398	0.495	0.07	1.46465e-60	6.91607e-57	PVP01_1442300::conserved protein, unknown function
PVP01_0933900	-0.150229	0.629	0.129	1.3294e-52	6.27743e-49	PVP01_0933900::conserved Plasmodium protein, unknown function
PVP01_0607400	-0.150207	0.704	0.207	9.30873e-34	4.39558e-30	PVP01_0607400::conserved Plasmodium protein, unknown function
PVP01_1142800	-0.150108	0.405	0.064	9.25874e-46	4.37198e-42	PVP01_1142800::RNA-binding protein, putative
PVP01_1022600	-0.150035	0.577	0.111	1.32236e-52	6.24419e-49	PVP01_1022600::conserved Plasmodium protein, unknown function
PVP01_1315800	-0.149969	0.615	0.142	7.25762e-45	3.42705e-41	PVP01_1315800::conserved Plasmodium protein, unknown function
PVP01_1117300	-0.148896	0.454	0.109	1.81573e-32	8.57387e-29	PVP01_1117300::adenylosuccinate synthetase, putative
PVP01_1212400	-0.148861	0.615	0.145	9.79734e-43	4.6263e-39	PVP01_1212400::casein kinase II beta chain, putative
PVP01_1014100	-0.148795	0.179	0.027	7.97622e-22	3.76637e-18	PVP01_1014100::EELM2 domain-containing protein, putative
PVP01_1223400	-0.148699	0.247	0.036	1.655e-30	7.81493e-27	PVP01_1223400::conserved Plasmodium protein, unknown function
PVP01_0919700	-0.148515	0.636	0.133	7.43232e-52	3.50954e-48	PVP01_0919700::tRNA m(1)G methyltransferase, putative
PVP01_0610600	-0.148421	0.155	0.028	1.15028e-16	5.43164e-13	PVP01_0610600::conserved Plasmodium protein, unknown function
PVP01_1443200	-0.147972	0.485	0.097	8.68194e-43	4.09961e-39	PVP01_1443200::conserved Plasmodium protein, unknown function
PVP01_0405200	-0.147613	0.292	0.037	2.02986e-39	9.58499e-36	PVP01_0405200::Plasmodium exported protein (PHISTc), unknown function
PVP01_1409800	-0.147546	0.478	0.088	5.4257e-46	2.56202e-42	PVP01_1409800::tyrosine recombinase, putative
PVP01_1104900	-0.147339	0.522	0.103	1.83126e-46	8.64723e-43	PVP01_1104900::U1 small nuclear ribonucleoprotein 70 kDa homolog, putative
PVP01_1204100	-0.14727	0.323	0.051	2.01959e-36	9.53651e-33	PVP01_1204100::N6-adenine-specific methylase, putative
PVP01_0732600	-0.147169	0.344	0.041	1.1154e-47	5.26692e-44	PVP01_0732600::conserved Plasmodium protein, unknown function
PVP01_1415900	-0.147109	0.581	0.128	1.84467e-44	8.71055e-41	PVP01_1415900::conserved protein, unknown function
PVP01_0409200	-0.146224	0.144	0.017	1.12053e-20	5.29114e-17	PVP01_0409200::origin recognition complex subunit 5, putative
PVP01_1328100	-0.145469	0.168	0.03	2.34211e-18	1.10594e-14	PVP01_1328100::dynein light chain, putative
PVP01_1444900	-0.145441	0.22	0.032	5.3022e-27	2.5037e-23	PVP01_1444900::U3 small nucleolar RNA-interacting protein 2, putative
PVP01_0516200	-0.145407	0.134	0.026	9.3129e-14	4.39755e-10	PVP01_0516200::Plasmodium exported protein (PHIST), unknown function
PVP01_1310400	-0.145226	0.57	0.119	1.62173e-47	7.6578e-44	PVP01_1310400::conserved Plasmodium protein, unknown function
PVP01_1313600	-0.145224	0.357	0.071	4.30442e-33	2.03255e-29	PVP01_1313600::conserved Plasmodium protein, unknown function
PVP01_0804300	-0.145109	0.309	0.058	3.19641e-30	1.50935e-26	PVP01_0804300::conserved Plasmodium protein, unknown function
PVP01_0720300	-0.145107	0.605	0.152	2.8059e-38	1.32495e-34	PVP01_0720300::ribosome production factor 1, putative
PVP01_1443700	-0.144977	0.12	0.018	3.75396e-15	1.77262e-11	PVP01_1443700::small subunit rRNA processing factor, putative
PVP01_1232500	-0.144831	0.56	0.095	3.99403e-58	1.88598e-54	PVP01_1232500::histone-lysine N-methyltransferase SET2, putative
PVP01_1452900	-0.14429	0.488	0.089	1.82719e-47	8.62797e-44	PVP01_1452900::splicing factor 3B subunit 3, putative
PVP01_0303600	-0.144274	0.801	0.258	1.98313e-30	9.36433e-27	PVP01_0303600::conserved Plasmodium protein, unknown function
PVP01_1124000	-0.144007	0.557	0.108	5.46698e-50	2.58151e-46	PVP01_1124000::conserved Plasmodium protein, unknown function
PVP01_1465200	-0.143759	0.313	0.057	1.11812e-31	5.27975e-28	PVP01_1465200::methyltransferase, putative
PVP01_1143400	-0.143141	0.258	0.047	3.2382e-26	1.52908e-22	PVP01_1143400::cyclin dependent kinase binding protein, putative
PVP01_0830700	-0.143	0.223	0.03	2.24227e-29	1.0588e-25	PVP01_0830700::asparagine synthetase [glutamine-hydrolyzing], putative
PVP01_0617600	-0.14297	0.749	0.239	3.50834e-29	1.65664e-25	PVP01_0617600::DER1-like protein, putative
PVP01_1007100	-0.142759	0.749	0.22	4.67914e-36	2.20949e-32	PVP01_1007100::conserved protein, unknown function
PVP01_1146800	-0.142388	0.485	0.096	3.46114e-43	1.63435e-39	PVP01_1146800::ATP-dependent RNA helicase MTR4, putative
PVP01_0718700	-0.142221	0.375	0.073	9.36285e-35	4.42114e-31	PVP01_0718700::conserved Plasmodium protein, unknown function
PVP01_0211800	-0.141613	0.828	0.366	4.51551e-14	2.13222e-10	PVP01_0211800::aspartate--tRNA ligase, putative
PVP01_1111600	-0.141365	0.32	0.05	1.15859e-36	5.47085e-33	PVP01_1111600::conserved Plasmodium protein, unknown function
PVP01_0822600	-0.141227	0.43	0.067	1.49359e-48	7.05272e-45	PVP01_0822600::kinesin-5, putative
PVP01_0514100	-0.141176	0.564	0.119	1.06526e-45	5.03014e-42	PVP01_0514100::phosphatidylglycerophosphate synthase, putative
PVP01_0827000	-0.1411	0.354	0.04	1.34306e-50	6.34191e-47	PVP01_0827000::conserved protein, unknown function
PVP01_0213200	-0.141041	0.172	0.023	4.84254e-23	2.28665e-19	PVP01_0213200::mTERF domain-containing protein, putative
PVP01_1262500	-0.140902	0.392	0.05	6.06406e-52	2.86345e-48	PVP01_1262500::eukaryotic translation initiation factor 2-alpha kinase 1, putative
PVP01_1014700	-0.140317	0.612	0.154	1.09953e-38	5.19197e-35	PVP01_1014700::V-type proton ATPase 16 kDa proteolipid subunit, putative
PVP01_1232700	-0.140297	0.625	0.154	2.74629e-40	1.2968e-36	PVP01_1232700::conserved protein, unknown function
PVP01_0530000	-0.139989	0.464	0.081	2.26341e-47	1.06878e-43	PVP01_0530000::conserved Plasmodium protein, unknown function
PVP01_0411400	-0.139705	0.46	0.087	3.98798e-43	1.88312e-39	PVP01_0411400::tetratricopeptide repeat protein, putative
PVP01_0408100	-0.139694	0.151	0.017	3.34951e-22	1.58164e-18	PVP01_0408100::conserved Plasmodium protein, unknown function
PVP01_1002800	-0.139597	0.598	0.13	1.95566e-46	9.23463e-43	PVP01_1002800::SURF1 domain-containing protein, putative
PVP01_1408000	-0.139525	0.357	0.064	2.25415e-36	1.06441e-32	PVP01_1408000::U3 small nucleolar RNA-associated protein 6, putative
PVP01_1450100	-0.139431	0.144	0.02	5.80536e-19	2.74129e-15	PVP01_1450100::WD repeat-containing protein, putative
PVP01_0406500	-0.139134	0.814	0.286	2.27258e-27	1.07311e-23	PVP01_0406500::small nuclear ribonucleoprotein Sm D2, putative
PVP01_0718600	-0.138952	0.357	0.065	6.45112e-36	3.04622e-32	PVP01_0718600::CS domain protein, putative
PVP01_1457800	-0.138696	0.711	0.207	1.3969e-34	6.59616e-31	PVP01_1457800::ATP-dependent zinc metalloprotease FTSH 1, putative
PVP01_0712700	-0.138416	0.278	0.031	4.07576e-40	1.92457e-36	PVP01_0712700::met-10+ like protein, putative
PVP01_1236100	-0.138176	0.299	0.045	2.87492e-35	1.35754e-31	PVP01_1236100::conserved Plasmodium protein, unknown function
PVP01_1225500	-0.137752	0.385	0.059	2.1153e-44	9.98845e-41	PVP01_1225500::DNA-directed RNA polymerase III subunit RPC1, putative
PVP01_0105100	-0.137577	0.117	0.018	1.97855e-14	9.34272e-11	PVP01_0105100::peptide chain release factor 2, putative
PVP01_1334100	-0.137296	0.656	0.157	8.26528e-45	3.90286e-41	PVP01_1334100::small nuclear ribonucleoprotein-associated protein B, putative
PVP01_1464500	-0.137244	0.213	0.023	4.42647e-32	2.09018e-28	PVP01_1464500::peptidyl-prolyl cis-trans isomerase FKBP35, putative
PVP01_1429200	-0.137218	0.292	0.048	2.82202e-32	1.33256e-28	PVP01_1429200::mitochondrial carrier protein, putative
PVP01_1138500	-0.136863	0.213	0.028	2.21508e-28	1.04596e-24	PVP01_1138500::conserved Plasmodium protein, unknown function
PVP01_1319000	-0.136414	0.124	0.021	2.27357e-14	1.07358e-10	PVP01_1319000::autophagy protein 5, putative
PVP01_0519200	-0.136339	0.141	0.021	9.54429e-18	4.50681e-14	PVP01_0519200::phosphopantothenoylcysteine decarboxylase, putative
PVP01_0720700	-0.136168	0.897	0.457	3.15652e-10	1.49051e-06	PVP01_0720700::S-adenosylmethionine synthetase, putative
PVP01_1242000	-0.136125	0.268	0.039	1.24167e-32	5.86318e-29	PVP01_1242000::conserved Plasmodium protein, unknown function
PVP01_1253400	-0.136044	0.515	0.087	6.63291e-54	3.13206e-50	PVP01_1253400::RAP protein, putative
PVP01_1435100	-0.135967	0.814	0.248	5.39231e-36	2.54625e-32	PVP01_1435100::signal recognition particle subunit SRP19, putative
PVP01_0924900	-0.135823	0.467	0.076	4.49702e-51	2.12349e-47	PVP01_0924900::conserved protein, unknown function
PVP01_1031800	-0.13578	0.254	0.044	2.70297e-27	1.27634e-23	PVP01_1031800::cell division control protein 6, putative
PVP01_1320800	-0.135481	0.57	0.16	1.27125e-31	6.00285e-28	PVP01_1320800::peptide chain release factor 1, putative
PVP01_1262300	-0.13548	0.213	0.025	3.50545e-30	1.65528e-26	PVP01_1262300::shikimate dehydrogenase, putative
PVP01_1458300	-0.135091	0.577	0.114	1.53548e-50	7.25053e-47	PVP01_1458300::conserved Plasmodium protein, unknown function
PVP01_1270300	-0.135089	0.485	0.084	1.08243e-49	5.11123e-46	PVP01_1270300::cysteine repeat modular protein 4, putative
PVP01_0505400	-0.134977	0.375	0.062	1.42946e-40	6.74993e-37	PVP01_0505400::conserved Plasmodium protein, unknown function
PVP01_0412900	-0.13461	0.423	0.065	8.7282e-49	4.12145e-45	PVP01_0412900::GDP-fructose:GMP antiporter, putative
PVP01_1331900	-0.134445	0.113	0.018	9.32599e-14	4.40373e-10	PVP01_1331900::inner membrane complex protein 1l, putative
PVP01_1142200	-0.134236	0.371	0.066	1.66784e-37	7.87554e-34	PVP01_1142200::coatomer alpha subunit, putative
PVP01_0203900	-0.134107	0.636	0.122	4.42578e-57	2.08985e-53	PVP01_0203900::P-loop containing nucleoside triphosphate hydrolase, putative
PVP01_1144300	-0.134054	0.464	0.08	1.20525e-47	5.69117e-44	PVP01_1144300::DNA helicase, putative
PVP01_1441700	-0.13395	0.684	0.166	2.56077e-45	1.20919e-41	PVP01_1441700::conserved Plasmodium protein, unknown function
PVP01_1462100	-0.133666	0.282	0.043	2.77238e-33	1.30912e-29	PVP01_1462100::5-formyltetrahydrofolate cyclo-ligase, putative
PVP01_0712500	-0.133632	0.656	0.172	3.97377e-39	1.87641e-35	PVP01_0712500::conserved Plasmodium protein, unknown function
PVP01_1255800	-0.133487	0.505	0.102	1.02362e-43	4.83355e-40	PVP01_1255800::conserved Plasmodium protein, unknown function
PVP01_1131900	-0.133449	0.825	0.323	2.30877e-21	1.0902e-17	PVP01_1131900::BFR1 domain-containing protein, putative
PVP01_1227400	-0.132867	0.213	0.032	1.3106e-25	6.18866e-22	PVP01_1227400::conserved Plasmodium protein, unknown function
PVP01_1249300	-0.131595	0.612	0.132	5.79228e-48	2.73512e-44	PVP01_1249300::conserved Plasmodium protein, unknown function
PVP01_0835600	-0.131414	0.536	0.152	1.29253e-30	6.10332e-27	PVP01_0835600::circumsporozoite (CS) protein
PVP01_1262700	-0.131097	0.553	0.108	1.65256e-49	7.80339e-46	PVP01_1262700::1-acyl-sn-glycerol-3-phosphate acyltransferase, putative
PVP01_0731600	-0.130923	0.378	0.069	1.15635e-37	5.46027e-34	PVP01_0731600::conserved Plasmodium protein, unknown function
PVP01_1233600	-0.13055	0.687	0.182	4.6607e-39	2.20078e-35	PVP01_1233600::DnaJ protein, putative
PVP01_1024700	-0.130244	0.619	0.149	5.7083e-42	2.69546e-38	PVP01_1024700::conserved Plasmodium protein, unknown function
PVP01_0935100	-0.129901	0.742	0.246	6.72382e-30	3.17499e-26	PVP01_0935100::conserved Plasmodium protein, unknown function
PVP01_1438900	-0.129783	0.45	0.094	6.2102e-38	2.93246e-34	PVP01_1438900::ribosome biogenesis protein TSR3, putative
PVP01_1111400	-0.129701	0.203	0.048	1.56377e-16	7.38411e-13	PVP01_1111400::guanylyl cyclase beta, putative
PVP01_0928000	-0.12934	0.481	0.089	5.5137e-46	2.60357e-42	PVP01_0928000::tRNA (guanine-N(7)-)-methyltransferase, putative
PVP01_0821700	-0.129225	0.488	0.099	4.41149e-42	2.08311e-38	PVP01_0821700::coiled-coil domain-containing protein CCDC148/CCDC112, putative
PVP01_1418300	-0.128377	0.701	0.203	1.40523e-34	6.63551e-31	PVP01_1418300::zinc finger protein, putative
PVP01_0921800	-0.128316	0.385	0.075	2.09641e-35	9.89927e-32	PVP01_0921800::conserved protein, unknown function
PVP01_1115300	-0.128144	0.313	0.05	1.43219e-35	6.76281e-32	PVP01_1115300::regulator of chromosome condensation, putative
PVP01_1456700	-0.128113	0.467	0.078	2.3042e-49	1.08804e-45	PVP01_1456700::sphingomyelin phosphodiesterase, putative
PVP01_0521800	-0.128023	0.155	0.034	5.97835e-14	2.82298e-10	PVP01_0521800::cdc2-related protein kinase 3, putative
PVP01_1445700	-0.12786	0.392	0.069	4.60805e-40	2.17592e-36	PVP01_1445700::protein SOC2, putative
PVP01_0716500	-0.127642	0.828	0.304	1.06138e-23	5.01181e-20	PVP01_0716500::cytochrome b5-like heme/steroid binding protein, putative
PVP01_1428100	-0.127353	0.131	0.012	1.64807e-21	7.78219e-18	PVP01_1428100::GTP-binding protein YihA3, putative
PVP01_1415000	-0.127294	0.179	0.021	1.05742e-25	4.99313e-22	PVP01_1415000::conserved Plasmodium protein, unknown function
PVP01_1128800	-0.127183	0.247	0.031	1.98962e-33	9.395e-30	PVP01_1128800::DnaJ protein, putative
PVP01_1125300	-0.126937	0.533	0.109	2.15236e-45	1.01634e-41	PVP01_1125300::SURP domain-containing protein, putative
PVP01_1239400	-0.126859	0.495	0.088	3.83232e-49	1.80962e-45	PVP01_1239400::50S ribosomal protein L22, apicoplast, putative
PVP01_0912900	-0.126379	0.622	0.126	4.48188e-53	2.11634e-49	PVP01_0912900::conserved Plasmodium protein, unknown function
PVP01_0108200	-0.12634	0.127	0.023	3.91192e-14	1.84721e-10	PVP01_0108200::cytoskeleton associated protein, putative
PVP01_1029200	-0.126258	0.402	0.069	4.81737e-42	2.27476e-38	PVP01_1029200::conserved Plasmodium protein, unknown function
PVP01_0203800	-0.125789	0.543	0.098	5.79439e-53	2.73611e-49	PVP01_0203800::conserved Plasmodium protein, unknown function
PVP01_1406300	-0.125546	0.392	0.058	4.5479e-46	2.14752e-42	PVP01_1406300::AAR2 protein, putative
PVP01_1432800	-0.125224	0.557	0.119	1.70452e-44	8.04876e-41	PVP01_1432800::conserved protein, unknown function
PVP01_0409000	-0.125178	0.151	0.021	7.59288e-20	3.58536e-16	PVP01_0409000::DEAD/DEAH box helicase, putative
PVP01_1404300	-0.125143	0.825	0.332	1.24935e-18	5.89944e-15	PVP01_1404300::LisH domain-containing protein, putative
PVP01_1141900	-0.125087	0.144	0.017	2.69429e-21	1.27225e-17	PVP01_1141900::MYND-type zinc finger protein, putative
PVP01_1335500	-0.125049	0.533	0.115	1.92851e-42	9.10642e-39	PVP01_1335500::30S ribosomal protein S9, putative
PVP01_0522600	-0.124982	0.192	0.036	7.53038e-20	3.55585e-16	PVP01_0522600::conserved Plasmodium protein, unknown function
PVP01_1118100	-0.124842	0.838	0.336	1.45646e-20	6.87741e-17	PVP01_1118100::ER lumen protein retaining receptor, putative
PVP01_MIT03300	-0.124142	0.88	0.405	6.66804e-16	3.14865e-12	PVP01_MIT03300::cytochrome c oxidase subunit 1
PVP01_1444100	-0.123911	0.443	0.06	6.47701e-56	3.05845e-52	PVP01_1444100::conserved Plasmodium protein, unknown function
PVP01_1434900	-0.123665	0.33	0.044	7.03728e-43	3.323e-39	PVP01_1434900::conserved protein, unknown function
PVP01_0706700	-0.12358	0.598	0.117	2.93459e-53	1.38571e-49	PVP01_0706700::conserved Plasmodium protein, unknown function
PVP01_0619800	-0.123367	0.107	0.013	1.64114e-15	7.74947e-12	PVP01_0619800::ADP-ribosylation factor, putative
PVP01_0614900	-0.123226	0.326	0.041	5.50502e-44	2.59947e-40	PVP01_0614900::heptatricopeptide repeat and RAP domain-containing protein, putative
PVP01_0408800	-0.123208	0.615	0.151	2.47704e-40	1.16966e-36	PVP01_0408800::Alba domain-containing protein, putative
PVP01_0613500	-0.122984	0.402	0.067	5.37509e-43	2.53812e-39	PVP01_0613500::ribosome biogenesis protein RPF2, putative
PVP01_0207600	-0.122956	0.533	0.099	1.10956e-50	5.23937e-47	PVP01_0207600::CCR4 domain-containing protein 3, putative
PVP01_0421900	-0.122701	0.588	0.14	4.04127e-40	1.90829e-36	PVP01_0421900::conserved Plasmodium protein, unknown function
PVP01_1445900	-0.122654	0.653	0.146	1.82406e-48	8.61319e-45	PVP01_1445900::protein KIC2, putative
PVP01_1255300	-0.122588	0.77	0.231	1.08272e-35	5.11259e-32	PVP01_1255300::calcineurin subunit B, putative
PVP01_1303700	-0.122129	0.206	0.029	2.29018e-26	1.08142e-22	PVP01_1303700::conserved protein, unknown function
PVP01_0607200	-0.121891	0.186	0.031	9.40058e-21	4.43895e-17	PVP01_0607200::RNA-binding protein, putative
PVP01_1267000	-0.121549	0.278	0.048	1.32708e-29	6.26649e-26	PVP01_1267000::conserved Plasmodium protein, unknown function
PVP01_1343400	-0.121261	0.505	0.103	2.08108e-43	9.82686e-40	PVP01_1343400::DNA mismatch repair protein, putative
PVP01_1247200	-0.1212	0.457	0.056	4.346e-62	2.05218e-58	PVP01_1247200::pyridoxal 5'-phosphate synthase, putative
PVP01_0931300	-0.121143	0.646	0.146	1.84157e-47	8.69591e-44	PVP01_0931300::conserved oligomeric Golgi complex subunit 2, putative
PVP01_0914900	-0.120768	0.409	0.059	3.80921e-49	1.79871e-45	PVP01_0914900::rhomboid protease ROM1, putative
PVP01_1239600	-0.120501	0.32	0.06	3.06379e-31	1.44672e-27	PVP01_1239600::WD repeat-containing protein 79, putative
PVP01_1466700	-0.12027	0.399	0.073	2.34624e-39	1.10789e-35	PVP01_1466700::leucine-rich repeat protein
PVP01_0722600	-0.120168	0.388	0.061	8.11381e-44	3.83134e-40	PVP01_0722600::conserved Plasmodium protein, unknown function
PVP01_1446000	-0.120095	0.739	0.207	1.20744e-37	5.70154e-34	PVP01_1446000::elongator complex protein 3, putative
PVP01_0802800	-0.119994	0.478	0.099	1.45608e-40	6.8756e-37	PVP01_0802800::guanylate cyclase organizer UGO, putative
PVP01_0311200	-0.119717	0.375	0.048	2.3698e-49	1.11902e-45	PVP01_0311200::conserved Plasmodium protein, unknown function
PVP01_0520500	-0.119534	0.701	0.155	1.31218e-53	6.19613e-50	PVP01_0520500::structural maintenance of chromosomes protein 3, putative
PVP01_0829900	-0.119432	0.155	0.018	2.67529e-22	1.26327e-18	PVP01_0829900::phosphoglycerate mutase, putative
PVP01_0320200	-0.118093	0.536	0.101	2.94545e-50	1.39084e-46	PVP01_0320200::conserved Plasmodium protein, unknown function
PVP01_0930100	-0.117958	0.33	0.041	1.3959e-44	6.59146e-41	PVP01_0930100::rRNA (cytosine-C(5))-methyltransferase, putative
PVP01_1426750	-0.11794	0.223	0.017	1.10868e-39	5.23518e-36	PVP01_1426750::conserved Plasmodium protein, unknown function
PVP01_0303200	-0.117922	0.522	0.105	5.44413e-45	2.57072e-41	PVP01_0303200::SET domain protein, putative
PVP01_1460800	-0.11786	0.21	0.037	1.43072e-22	6.75586e-19	PVP01_1460800::ubiquitin-conjugating enzyme E2, putative
PVP01_0603000	-0.11756	0.206	0.037	1.94809e-21	9.19889e-18	PVP01_0603000::conserved Plasmodium protein, unknown function
PVP01_1265300	-0.11745	0.436	0.071	2.78556e-47	1.31534e-43	PVP01_1265300::mitochondrial inner membrane protease ATP23, putative
PVP01_1426800	-0.117284	0.485	0.09	3.83732e-46	1.81198e-42	PVP01_1426800::PUB domain-containing protein, putative
PVP01_0313900	-0.11726	0.347	0.047	2.474e-44	1.16822e-40	PVP01_0313900::exported serine/threonine protein kinase, putative
PVP01_1269100	-0.11725	0.124	0.036	1.35279e-08	6.38789e-05	PVP01_1269100::conserved Plasmodium protein, unknown function
PVP01_0616900	-0.116749	0.447	0.085	4.12993e-42	1.95015e-38	PVP01_0616900::conserved protein, unknown function
PVP01_1403600	-0.116341	0.749	0.2	7.41197e-43	3.49993e-39	PVP01_1403600::ATP-dependent RNA helicase DHR1, putative
PVP01_0720900	-0.116113	0.141	0.022	3.12286e-17	1.47462e-13	PVP01_0720900::para-aminobenzoic acid synthetase, putative
PVP01_0804700	-0.116083	0.196	0.033	8.97263e-22	4.23688e-18	PVP01_0804700::methionine--tRNA ligase, putative
PVP01_0831300	-0.116016	0.196	0.022	7.43646e-29	3.5115e-25	PVP01_0831300::splicing factor 3B subunit 1, putative
PVP01_0829600	-0.115932	0.66	0.162	3.62188e-43	1.71025e-39	PVP01_0829600::eukaryotic translation initiation factor 3 subunit K, putative
PVP01_0204500	-0.115886	0.412	0.08	5.91201e-38	2.79165e-34	PVP01_0204500::phosphatidylinositol-4-phosphate 5-kinase, putative
PVP01_0921500	-0.115866	0.419	0.069	2.63403e-45	1.24379e-41	PVP01_0921500::heat shock factor-binding protein 1, putative
PVP01_0702900	-0.115615	0.773	0.208	6.50559e-44	3.07194e-40	PVP01_0702900::prefoldin subunit 4, putative
PVP01_1030300	-0.115176	0.529	0.111	1.39846e-44	6.60354e-41	PVP01_1030300::myosin B, putative
PVP01_0511100	-0.115088	0.316	0.044	1.94971e-39	9.20654e-36	PVP01_0511100::RNA-binding protein, putative
PVP01_0717800	-0.114633	0.505	0.099	1.17427e-45	5.5449e-42	PVP01_0717800::protein disulfide-isomerase PDI-Trans, putative
PVP01_1116000	-0.114536	0.405	0.073	2.40864e-40	1.13736e-36	PVP01_1116000::RWD domain-containing protein, putative
PVP01_1251400	-0.114045	0.67	0.168	6.22304e-42	2.93852e-38	PVP01_1251400::AP-1 complex subunit gamma, putative
PVP01_0816400	-0.113954	0.402	0.069	3.43304e-42	1.62108e-38	PVP01_0816400::conserved Plasmodium protein, unknown function
PVP01_1258200	-0.113835	0.323	0.053	1.8995e-35	8.96942e-32	PVP01_1258200::Appr-1-p processing domain protein
PVP01_0711800	-0.113686	0.598	0.126	2.59802e-48	1.22678e-44	PVP01_0711800::conserved Plasmodium protein, unknown function
PVP01_1451700	-0.113372	0.667	0.144	6.93774e-52	3.276e-48	PVP01_1451700::asparagine and aspartate rich protein 1, putative
PVP01_0206800	-0.112945	0.433	0.059	2.91784e-54	1.3778e-50	PVP01_0206800::conserved protein, unknown function
PVP01_0731300	-0.112842	0.581	0.121	7.4795e-48	3.53182e-44	PVP01_0731300::30S ribosomal protein S6, putative
PVP01_0938400	-0.112747	0.546	0.093	2.32058e-56	1.09578e-52	PVP01_0938400::UVB-resistance protein UVR8 homologue
PVP01_0931500	-0.112672	0.378	0.079	1.88631e-32	8.90718e-29	PVP01_0931500::structural maintenance of chromosomes protein 1, putative
PVP01_1211600	-0.112655	0.443	0.091	2.3078e-38	1.08974e-34	PVP01_1211600::tRNA guanosine-2'-O-methyltransferase, putative
PVP01_0505300	-0.112325	0.629	0.134	1.75778e-50	8.30024e-47	PVP01_0505300::coiled-coil domain-containing protein 124, putative
PVP01_0315800	-0.112241	0.536	0.132	1.26925e-35	5.99338e-32	PVP01_0315800::pre-rRNA-processing protein ESF2, putative
PVP01_0618000	-0.112224	0.588	0.13	7.55992e-45	3.56979e-41	PVP01_0618000::RNA polymerase II-associated protein 1, putative
PVP01_0735200	-0.112171	0.151	0.025	2.33797e-17	1.10399e-13	PVP01_0735200::Plasmodium exported protein, unknown function
PVP01_1103200	-0.112073	0.282	0.044	2.80924e-32	1.32652e-28	PVP01_1103200::DNA repair endonuclease XPF, putative
PVP01_0907500	-0.111804	0.663	0.146	1.91088e-50	9.0232e-47	PVP01_0907500::DNA replication ATP-dependent helicase/nuclease DNA2, putative
PVP01_0520600	-0.111322	0.213	0.025	3.416e-30	1.61304e-26	PVP01_0520600::conserved Plasmodium protein, unknown function
PVP01_1026800	-0.111048	0.21	0.031	5.09603e-26	2.40634e-22	PVP01_1026800::subtilisin-like protease 3, putative
PVP01_1220600	-0.110901	0.543	0.098	4.80398e-53	2.26844e-49	PVP01_1220600::conserved protein, unknown function
PVP01_1432500	-0.110889	0.643	0.177	1.05311e-34	4.97276e-31	PVP01_1432500::DNA-directed RNA polymerases I, II, and III subunit RPABC3, putative
PVP01_0321100	-0.110671	0.144	0.02	5.78245e-19	2.73047e-15	PVP01_0321100::conserved Plasmodium protein, unknown function
PVP01_0316100	-0.11066	0.636	0.157	2.00828e-41	9.48312e-38	PVP01_0316100::apoptosis-inducing factor, putative
PVP01_1305100	-0.11033	0.409	0.064	2.02629e-46	9.56816e-43	PVP01_1305100::shewanella-like protein phosphatase 2, putative
PVP01_0703600	-0.110119	0.505	0.092	8.03103e-50	3.79225e-46	PVP01_0703600::mitochondrial carrier protein, putative
PVP01_1451100	-0.109995	0.378	0.052	2.03026e-47	9.58688e-44	PVP01_1451100::nucleotidyltransferase, putative
PVP01_0311300	-0.109907	0.54	0.091	2.85887e-56	1.34996e-52	PVP01_0311300::DNA polymerase alpha catalytic subunit A, putative
PVP01_1427600	-0.109853	0.395	0.071	1.03961e-39	4.90905e-36	PVP01_1427600::ubiquitin-conjugating enzyme E2, putative
PVP01_1465100	-0.109766	0.433	0.075	1.21772e-44	5.75006e-41	PVP01_1465100::tRNA-splicing endonuclease, putative
PVP01_1249900	-0.109557	0.763	0.201	7.08204e-44	3.34414e-40	PVP01_1249900::signal peptide peptidase, putative
PVP01_0606000	-0.109542	0.309	0.044	1.42919e-38	6.74865e-35	PVP01_0606000::dihydrolipoamide acyltransferase component E2, putative
PVP01_1242400	-0.109413	0.553	0.099	2.45523e-54	1.15936e-50	PVP01_1242400::zinc finger protein, putative
PVP01_1217500	-0.108794	0.601	0.154	1.49788e-37	7.07301e-34	PVP01_1217500::1-deoxy-D-xylulose 5-phosphate synthase, putative
PVP01_0307000	-0.108692	0.162	0.03	4.16887e-17	1.96854e-13	PVP01_0307000::conserved Plasmodium protein, unknown function
PVP01_1458400	-0.108686	0.605	0.146	6.11556e-41	2.88777e-37	PVP01_1458400::ribosome-binding factor A, putative
PVP01_1270500	-0.10848	0.557	0.126	3.6365e-41	1.71716e-37	PVP01_1270500::bromodomain protein 4, putative
PVP01_0507700	-0.108242	0.241	0.031	6.05517e-32	2.85925e-28	PVP01_0507700::SNARE protein, putative
PVP01_1432000	-0.107961	0.192	0.024	6.23468e-27	2.94402e-23	PVP01_1432000::mediator of RNA polymerase II transcription subunit 18, putative
PVP01_1327500	-0.107885	0.371	0.044	7.26389e-52	3.43001e-48	PVP01_1327500::DNA-directed RNA polymerase III subunit RPC6, putative
PVP01_1306500	-0.107755	0.271	0.046	2.32697e-29	1.0988e-25	PVP01_1306500::conserved Plasmodium protein, unknown function
PVP01_1339200	-0.107444	0.223	0.032	1.07267e-27	5.06516e-24	PVP01_1339200::conserved protein, unknown function
PVP01_1112600	-0.107315	0.502	0.092	2.38602e-48	1.12668e-44	PVP01_1112600::exosome complex exonuclease RRP44, putative
[truncated: 2,301 more rows]

## Sheet: B
Table S2B. Differentially expressed genes identified as encoding for cellular fating RNA-binding proteins.
Gene	Average log2FC	Detected (Proportion of Schizonts)	Detected (Proportion of Hypnozoites)	P value	Bonferroni Adj P Value	Gene::Description	Enirched In
PVP01_0822500	-2.25222	0.979	0.929	1.27984e-52	6.04343e-49	PVP01_0822500::40S ribosomal protein S11	Hypnozoites
PVP01_1429000	-2.06521	0.845	0.701	4.34453e-24	2.05149e-20	PVP01_1429000::CCR4-associated factor 1	Hypnozoites
PVP01_1121800	-0.871179	0.753	0.326	4.27927e-10	2.02067e-06	PVP01_1121800::transportin	Hypnozoites
PVP01_0726100	-0.864721	0.509	0.163	1.7204e-21	8.12372e-18	PVP01_0726100::RNA-binding protein	Hypnozoites
PVP01_1142400	-0.743978	0.715	0.306	4.28358e-11	2.02271e-07	PVP01_1142400::polypyrimidine tract-binding protein	Hypnozoites
PVP01_1014400	-0.72301	0.732	0.333	1.58893e-08	7.50293e-05	PVP01_1014400::CCR4 domain-containing protein 1	Hypnozoites
PVP01_0724300	-0.68833	0.595	0.208	2.07608e-19	9.80325e-16	PVP01_0724300::regulator of nonsense transcripts 2	Hypnozoites
PVP01_1308100	-0.669292	0.698	0.276	3.21973e-14	1.52036e-10	PVP01_1308100::mago-binding protein	Hypnozoites
PVP01_1425200	-0.655157	0.759	0.31	3.21705e-14	1.51909e-10	PVP01_1425200::importin subunit beta	Hypnozoites
PVP01_0617200	-0.650771	0.409	0.127	6.50493e-20	3.07163e-16	PVP01_0617200::mRNA-decapping enzyme subunit 1	Hypnozoites
PVP01_1202100	-0.608059	0.605	0.167	5.46659e-32	2.58132e-28	PVP01_1202100::intron-binding protein aquarius	Hypnozoites
PVP01_1225400	-0.585712	0.426	0.111	3.4255e-27	1.61752e-23	PVP01_1225400::myosin F	Hypnozoites
PVP01_0707900	-0.569385	0.629	0.202	3.35384e-25	1.58369e-21	PVP01_0707900::exoribonuclease	Hypnozoites
PVP01_1226700	-0.489279	0.268	0.066	1.19754e-19	5.65479e-16	PVP01_1226700::regulator of nonsense transcripts 3B	Hypnozoites
PVP01_1464000	-0.451489	0.354	0.087	7.62965e-25	3.60272e-21	PVP01_1464000::rac-beta serine/threonine protein kinase	Hypnozoites
PVP01_0526500	-0.437549	0.337	0.077	1.1931e-26	5.63384e-23	PVP01_0526500::mRNA-binding protein PUF2	Hypnozoites
PVP01_1449800	-0.433736	0.605	0.164	8.61281e-34	4.06697e-30	PVP01_1449800::pre-mRNA-splicing factor ATP-dependent RNA helicase PRP2	Hypnozoites
PVP01_1007600	-0.410199	0.859	0.352	1.11009e-16	5.24187e-13	PVP01_1007600::ADP-ribosylation factor GTPase-activating protein 2	Hypnozoites
PVP01_1331700	-0.407256	0.784	0.342	1.07484e-12	5.07537e-09	PVP01_1331700::NOT family protein	Hypnozoites
PVP01_0929400	-0.395766	0.464	0.104	8.8039e-36	4.1572e-32	PVP01_0929400::CCR4-NOT transcription complex subunit 2	Hypnozoites
PVP01_0531000	-0.383147	0.715	0.242	8.84652e-24	4.17733e-20	PVP01_0531000::pre-mRNA-splicing helicase BRR2	Hypnozoites
PVP01_1453400	-0.346377	0.639	0.201	7.60407e-27	3.59064e-23	PVP01_1453400::CCR4-NOT transcription complex subunit 4	Hypnozoites
PVP01_0717000	-0.329568	0.649	0.167	3.89449e-39	1.83898e-35	PVP01_0717000::ATP-dependent DNA helicase Q1	Hypnozoites
PVP01_1341600	-0.30238	0.835	0.337	1.24042e-16	5.85728e-13	PVP01_1341600::rRNA 2'-O-methyltransferase fibrillarin	Hypnozoites
PVP01_0932800	-0.291687	0.684	0.201	9.7236e-32	4.59148e-28	PVP01_0932800::ubiquitin-like protein	Hypnozoites
PVP01_1253000	-0.270183	0.519	0.124	1.55313e-36	7.33388e-33	PVP01_1253000::RNA-binding protein	Hypnozoites
PVP01_1269800	-0.264746	0.674	0.207	1.72983e-29	8.16827e-26	PVP01_1269800::trailer hitch homolog	Hypnozoites
PVP01_1113300	-0.256745	0.189	0.046	7.49429e-15	3.5388e-11	PVP01_1113300::zinc finger protein	Hypnozoites
PVP01_1138800	-0.253348	0.687	0.195	2.14707e-34	1.01385e-30	PVP01_1138800::RNA-binding protein 25	Hypnozoites
PVP01_1440300	-0.252541	0.289	0.075	7.53961e-20	3.5602e-16	PVP01_1440300::tRNA-splicing ligase RtcB	Hypnozoites
PVP01_0837300	-0.228602	0.797	0.303	4.39215e-21	2.07397e-17	PVP01_0837300::exportin-1	Hypnozoites
PVP01_1314900	-0.218693	0.643	0.186	4.17975e-32	1.97368e-28	PVP01_1314900::methionine aminopeptidase 2	Hypnozoites
PVP01_0819400	-0.19642	0.498	0.13	1.45068e-31	6.85011e-28	PVP01_0819400::ATP-dependent RNA helicase DDX6	Hypnozoites
PVP01_0937400	-0.187018	0.935	0.495	1.37255e-08	6.48117e-05	PVP01_0937400::casein kinase 1	Hypnozoites
PVP01_1409900	-0.183023	0.739	0.202	4.18317e-40	1.97529e-36	PVP01_1409900::mRNA-decapping enzyme 2	Hypnozoites
PVP01_0731700	-0.158755	0.244	0.034	5.25247e-31	2.48022e-27	PVP01_0731700::CSTF domain-containing protein	Hypnozoites
PVP01_1125900	-0.153579	0.512	0.148	4.50142e-27	2.12557e-23	PVP01_1125900::splicing factor-like protein 1	Hypnozoites
PVP01_0505300	-0.112325	0.629	0.134	1.75778e-50	8.30024e-47	PVP01_0505300::coiled-coil domain-containing protein 124	Hypnozoites
PVP01_1323100	-0.0954045	0.766	0.19	5.21935e-48	2.46458e-44	PVP01_1323100::protein arginine N-methyltransferase 1	Hypnozoites
PVP01_1107700	-0.0846997	0.533	0.105	3.05546e-47	1.44279e-43	PVP01_1107700::pre-mRNA-splicing factor ATP-dependent RNA helicase PRP16	Hypnozoites
PVP01_0731900	-0.0800235	0.409	0.045	4.50261e-59	2.12613e-55	PVP01_0731900::calcyclin-binding protein	Hypnozoites
PVP01_0615200	-0.079141	0.216	0.027	1.19973e-29	5.66512e-26	PVP01_0615200::pre-mRNA-splicing factor ATP-dependent RNA helicase PRP22	Hypnozoites
PVP01_1016700	-0.0667457	0.632	0.137	1.76133e-50	8.31699e-47	PVP01_1016700::serine/arginine-rich splicing factor 1	Hypnozoites
PVP01_0805200	-0.0557355	0.481	0.083	2.17392e-49	1.02653e-45	PVP01_0805200::regulator of nonsense transcripts 1	Hypnozoites
PVP01_1029600	-0.052216	0.261	0.035	5.62394e-34	2.65562e-30	PVP01_1029600::ATP-dependent helicase	Hypnozoites
PVP01_1115000	-0.0518699	0.241	0.031	1.44163e-32	6.80737e-29	PVP01_1115000::protein kinase 5	Hypnozoites
PVP01_1230700	-0.0358973	0.388	0.044	8.71948e-56	4.11734e-52	PVP01_1230700::protein BCP1	Hypnozoites
PVP01_1302500	-0.0283121	0.261	0.039	2.75629e-31	1.30152e-27	PVP01_1302500::signal recognition particle subunit SRP14	Hypnozoites
PVP01_1016300	-0.0228697	0.354	0.057	1.28846e-39	6.08409e-36	PVP01_1016300::eukaryotic translation initiation factor 3 subunit B	Hypnozoites
PVP01_0805800	-0.0174607	0.43	0.064	1.04855e-50	4.95124e-47	PVP01_0805800::CCR4-NOT transcription complex subunit 5	Hypnozoites
PVP01_0106200	-0.00259579	0.763	0.211	1.0101e-41	4.76969e-38	PVP01_0106200::importin-7	Hypnozoites
PVP01_0802200	0.00420483	0.914	0.427	1.01276e-17	4.78227e-14	PVP01_0802200::transformer-2 protein homolog beta	Schizonts
PVP01_0906500	0.0211665	0.643	0.105	3.64228e-69	1.71988e-65	PVP01_0906500::tRNA-splicing ligase RtcB	Schizonts
PVP01_0607600	0.0246478	0.787	0.291	1.02988e-23	4.86311e-20	PVP01_0607600::serine/arginine-rich splicing factor 4	Schizonts
PVP01_1410000	0.0328974	0.694	0.185	2.7557e-40	1.30124e-36	PVP01_1410000::conserved protein, unknown function	Schizonts
PVP01_1256600	0.0578461	0.622	0.128	1.83947e-52	8.68599e-49	PVP01_1256600::E3 ubiquitin-protein ligase ZNF598	Schizonts
PVP01_0107600	0.0596639	0.66	0.15	4.74599e-49	2.24106e-45	PVP01_0107600::AAA family ATPase	Schizonts
PVP01_0521000	0.0725601	0.168	0.01	3.9182e-32	1.85017e-28	PVP01_0521000::RNA-binding protein	Schizonts
PVP01_1111800	0.0752454	0.725	0.176	5.80249e-49	2.73994e-45	PVP01_1111800::RNA-binding protein	Schizonts
PVP01_0213000	0.0848614	0.113	0.006	5.46447e-23	2.58032e-19	PVP01_0213000::DNA (cytosine-5)-methyltransferase	Schizonts
PVP01_1263500	0.0930634	0.512	0.067	2.61018e-66	1.23253e-62	PVP01_1263500::poly(A)-specific ribonuclease PARN	Schizonts
PVP01_0918300	0.0955059	0.832	0.28	1.67974e-32	7.93174e-29	PVP01_0918300::GTP-binding nuclear protein RAN/TC4	Schizonts
PVP01_0715500	0.097021	0.196	0.014	1.69079e-35	7.98393e-32	PVP01_0715500::N-glycosylase/DNA lyase	Schizonts
PVP01_1012200	0.114228	0.457	0.057	5.79762e-62	2.73764e-58	PVP01_1012200::ATP-dependent RNA helicase DDX1	Schizonts
PVP01_0613600	0.119488	0.56	0.098	1.07684e-56	5.08482e-53	PVP01_0613600::partial CSTF domain-containing protein	Schizonts
PVP01_0214700	0.135948	0.68	0.153	1.89717e-51	8.95846e-48	PVP01_0214700::signal recognition particle subunit SRP9	Schizonts
PVP01_1267900	0.137802	0.756	0.143	2.12381e-70	1.00286e-66	PVP01_1267900::DEAD/DEAH box helicase	Schizonts
PVP01_0404600	0.153311	0.43	0.037	7.81185e-71	3.68876e-67	PVP01_0404600::Plasmodium exported protein, unknown function	Schizonts
PVP01_1303500	0.157992	0.808	0.236	2.43735e-43	1.15092e-39	PVP01_1303500::eukaryotic translation initiation factor 5A	Schizonts
PVP01_1431600	0.162246	0.948	0.541	3.47424e-14	1.64054e-10	PVP01_1431600::eukaryotic translation initiation factor 3 subunit A	Schizonts
PVP01_0904600	0.183189	0.79	0.212	2.89024e-47	1.36477e-43	PVP01_0904600::CCR4-NOT transcription complex subunit 1	Schizonts
PVP01_0914200	0.185457	0.485	0.054	5.26194e-70	2.48469e-66	PVP01_0914200::ubiquitin domain-containing protein DSK2	Schizonts
PVP01_1238100	0.191773	0.821	0.314	8.62938e-31	4.07479e-27	PVP01_1238100::eukaryotic initiation factor 4a	Schizonts
PVP01_0716000	0.193369	0.22	0.011	3.44621e-44	1.6273e-40	PVP01_0716000::pre-mRNA-splicing factor ATP-dependent RNA helicase PRP43	Schizonts
PVP01_0807600	0.224671	0.756	0.205	4.04715e-43	1.91106e-39	PVP01_0807600::eukaryotic translation initiation factor 3 subunit D	Schizonts
PVP01_1432600	0.226114	0.89	0.389	9.70596e-24	4.58316e-20	PVP01_1432600::proline--tRNA ligase	Schizonts
PVP01_1106900	0.242332	0.656	0.119	6.27172e-64	2.96151e-60	PVP01_1106900::ribosomal protein S17, mitochondrial	Schizonts
PVP01_0825000	0.270882	0.553	0.078	1.00044e-67	4.72409e-64	PVP01_0825000::eukaryotic translation initiation factor 4E	Schizonts
PVP01_0531200	0.271925	0.567	0.076	4.29471e-72	2.02796e-68	PVP01_0531200::eukaryotic initiation factor 4A-III	Schizonts
PVP01_0831200	0.274967	0.32	0.025	2.74162e-55	1.29459e-51	PVP01_0831200::dual specificity protein phosphatase	Schizonts
PVP01_0804100	0.296681	0.746	0.183	2.23523e-50	1.05548e-46	PVP01_0804100::RNA-binding protein	Schizonts
PVP01_1014500	0.31419	0.9	0.448	2.51607e-22	1.18809e-18	PVP01_1014500::40S ribosomal protein S24	Schizonts
PVP01_1204700	0.318169	0.591	0.07	4.0422e-83	1.90873e-79	PVP01_1204700::lysine--tRNA ligase	Schizonts
PVP01_1212800	0.32228	0.952	0.556	2.24677e-17	1.06093e-13	PVP01_1212800::40S ribosomal protein S6	Schizonts
PVP01_0112500	0.326499	0.742	0.166	9.75832e-58	4.60788e-54	PVP01_0112500::tyrosine--tRNA ligase	Schizonts
PVP01_1329200	0.335838	0.9	0.371	8.64792e-28	4.08355e-24	PVP01_1329200::eukaryotic translation initiation factor 3 subunit H	Schizonts
PVP01_1427800	0.431251	0.876	0.33	9.09791e-37	4.29603e-33	PVP01_1427800::karyopherin alpha	Schizonts
PVP01_1429700	0.432159	0.973	0.558	8.79223e-34	4.15169e-30	PVP01_1429700::ATP-dependent RNA helicase DBP1	Schizonts
PVP01_0309900	0.453936	0.708	0.141	5.18341e-63	2.4476e-59	PVP01_0309900::armadillo-type repeat protein ATRP	Schizonts
PVP01_1315200	0.470198	0.893	0.329	3.44796e-37	1.62813e-33	PVP01_1315200::Hsp70/Hsp90 organizing protein	Schizonts
PVP01_0815700	0.514391	0.873	0.267	3.56839e-52	1.68499e-48	PVP01_0815700::heat shock protein 60	Schizonts
PVP01_0831700	0.529942	0.756	0.167	4.85188e-62	2.29106e-58	PVP01_0831700::activator of Hsp90 ATPase	Schizonts
PVP01_0519700	0.680875	0.911	0.304	1.87894e-49	8.87234e-46	PVP01_0519700::eukaryotic translation initiation factor 3 subunit G	Schizonts
PVP01_1005600	0.796509	0.859	0.187	1.14056e-81	5.38573e-78	PVP01_1005600::eukaryotic translation initiation factor 3 subunit E	Schizonts
PVP01_1122000	1.05766	0.907	0.322	1.5061e-64	7.11183e-61	PVP01_1122000::protein DJ-1	Schizonts
PVP01_0320900	1.1619	0.856	0.142	2.05854e-101	9.72043e-98	PVP01_0320900::mago nashi protein homologue	Schizonts
PVP01_0530900	1.31712	0.921	0.451	1.10388e-67	5.21253e-64	PVP01_0530900::40S ribosomal protein S19	Schizonts
PVP01_1240900	1.33168	0.931	0.373	3.4711e-75	1.63905e-71	PVP01_1240900::40S ribosomal protein S3	Schizonts
PVP01_0817300	1.40402	0.983	0.539	2.42566e-90	1.1454e-86	PVP01_0817300::40S ribosomal protein S3A	Schizonts

## Sheet: C
Table S2C. GO Term enrichment of Hypnozoite or Schizont transcripts identified as cellular fating RBPs. Rows highlighted in light green are terms with Bonferroni adjusted p value < 0.05. Input parameters: P value cutoff = 0.05; Limit to GO Slim terms = No; Evidence:Computed, curated; PlasmoDB v55.
Cluster	Ontology	ID	Term	Bgd count	Result count	Result gene list	Pct of bgd	Fold enrichment	Odds ratio	P value	Benjamini	Bonferroni
Hypnozoite	CC	GO:0030014	CCR4-NOT complex	8	6	PVP01_0805800,PVP01_0929400,PVP01_1014400,PVP01_1331700,PVP01_1429000,PVP01_1453400,	75	68.94	310.67	3.33293e-11	2.19973e-09	2.19973e-09
Hypnozoite	CC	GO:0030015	CCR4-NOT core complex	4	3	PVP01_0805800,PVP01_0929400,PVP01_1331700,	75	68.94	290.48	4.8056e-06	0.000158585	0.00031717
Hypnozoite	CC	GO:0005634	nucleus	504	15	PVP01_0615200,PVP01_0707900,PVP01_0717000,PVP01_0726100,PVP01_0731700,PVP01_0837300,PVP01_1029600,PVP01_1125900,PVP01_1202100,PVP01_1226700,PVP01_1230700,PVP01_1308100,PVP01_1341600,PVP01_1425200,PVP01_1449800,	3	2.74	3.58	0.000184737	0.00406422	0.0121927
Hypnozoite	CC	GO:0000932	P-body	3	2	PVP01_0819400,PVP01_1269800,	66.7	61.28	189.53	0.000345482	0.00570045	0.0228018
Hypnozoite	CC	GO:0044424	obsolete intracellular part	279	10	PVP01_0717000,PVP01_0805200,PVP01_0819400,PVP01_1014400,PVP01_1115000,PVP01_1121800,PVP01_1269800,PVP01_1308100,PVP01_1314900,PVP01_1425200,	3.6	3.29	3.99	0.000671124	0.00885884	0.0442942
Hypnozoite	CC	GO:0140535	intracellular protein-containing complex	111	6	PVP01_0805800,PVP01_0929400,PVP01_1014400,PVP01_1331700,PVP01_1429000,PVP01_1453400,	5.4	4.97	5.78	0.00115443	0.0124054	0.0761926
Hypnozoite	CC	GO:0060293	germ plasm	6	2	PVP01_0819400,PVP01_1269800,	33.3	30.64	47.35	0.00169164	0.0124054	0.111648
Hypnozoite	CC	GO:0045495	pole plasm	6	2	PVP01_0819400,PVP01_1269800,	33.3	30.64	47.35	0.00169164	0.0124054	0.111648
Hypnozoite	CC	GO:0043186	P granule	6	2	PVP01_0819400,PVP01_1269800,	33.3	30.64	47.35	0.00169164	0.0124054	0.111648
Hypnozoite	CC	GO:0042025	host cell nucleus	8	2	PVP01_0805800,PVP01_0929400,	25	22.98	31.55	0.00311407	0.0146806	0.205529
Hypnozoite	CC	GO:0036464	cytoplasmic ribonucleoprotein granule	8	2	PVP01_0819400,PVP01_1269800,	25	22.98	31.55	0.00311407	0.0146806	0.205529
Hypnozoite	CC	GO:0033648	host intracellular membrane-bounded organelle	8	2	PVP01_0805800,PVP01_0929400,	25	22.98	31.55	0.00311407	0.0146806	0.205529
Hypnozoite	CC	GO:0033647	host intracellular organelle	8	2	PVP01_0805800,PVP01_0929400,	25	22.98	31.55	0.00311407	0.0146806	0.205529
Hypnozoite	CC	GO:0035770	ribonucleoprotein granule	8	2	PVP01_0819400,PVP01_1269800,	25	22.98	31.55	0.00311407	0.0146806	0.205529
Hypnozoite	CC	GO:0032991	protein-containing complex	587	13	PVP01_0805800,PVP01_0822500,PVP01_0929400,PVP01_1014400,PVP01_1016300,PVP01_1202100,PVP01_1225400,PVP01_1302500,PVP01_1331700,PVP01_1425200,PVP01_1429000,PVP01_1449800,PVP01_1453400,	2.2	2.04	2.44	0.0081751	0.0359704	0.539556
Hypnozoite	CC	GO:0005622	intracellular anatomical structure	1434	24	PVP01_0615200,PVP01_0707900,PVP01_0717000,PVP01_0805200,PVP01_0819400,PVP01_0822500,PVP01_0837300,PVP01_0937400,PVP01_1014400,PVP01_1016300,PVP01_1115000,PVP01_1121800,PVP01_1125900,PVP01_1202100,PVP01_1225400,PVP01_1226700,PVP01_1269800,PVP01_1302500,PVP01_1308100,PVP01_1314900,PVP01_1341600,PVP01_1425200,PVP01_1429000,PVP01_1449800,	1.7	1.54	2.07	0.00886446	0.0365659	0.585054
Hypnozoite	CC	GO:0005737	cytoplasm	848	16	PVP01_0717000,PVP01_0805200,PVP01_0819400,PVP01_0822500,PVP01_0937400,PVP01_1014400,PVP01_1016300,PVP01_1115000,PVP01_1121800,PVP01_1225400,PVP01_1269800,PVP01_1302500,PVP01_1308100,PVP01_1314900,PVP01_1425200,PVP01_1429000,	1.9	1.73	2.11	0.0144134	0.0559577	0.951282
Hypnozoite	CC	GO:1990904	ribonucleoprotein complex	155	5	PVP01_0822500,PVP01_1016300,PVP01_1202100,PVP01_1302500,PVP01_1449800,	3.2	2.97	3.26	0.0254988	0.0934956	1
Hypnozoite	CC	GO:0005829	cytosol	111	4	PVP01_0822500,PVP01_0937400,PVP01_1225400,PVP01_1429000,	3.6	3.31	3.61	0.0316369	0.109897	1
Hypnozoite	CC	GO:0033643	host cell part	70	3	PVP01_0805800,PVP01_0929400,PVP01_0937400,	4.3	3.94	4.27	0.0398249	0.131422	1
Hypnozoite	CC	GO:0044538	host cell periphery	4	1	PVP01_0937400,	25	22.98	30.92	0.0428259	0.134596	1
Hypnozoite	BP	GO:0016071	mRNA metabolic process	114	12	PVP01_0615200,PVP01_0617200,PVP01_0707900,PVP01_0724300,PVP01_0805200,PVP01_1125900,PVP01_1138800,PVP01_1202100,PVP01_1226700,PVP01_1269800,PVP01_1409900,PVP01_1449800,	10.5	9.68	13.84	1.62139e-09	2.86986e-07	2.86986e-07
Hypnozoite	BP	GO:0006402	mRNA catabolic process	15	6	PVP01_0617200,PVP01_0724300,PVP01_0805200,PVP01_1226700,PVP01_1269800,PVP01_1409900,	40	36.77	68.93	5.62414e-09	4.97737e-07	9.95473e-07
Hypnozoite	BP	GO:0010468	regulation of gene expression	107	11	PVP01_0617200,PVP01_0724300,PVP01_0805200,PVP01_0805800,PVP01_0929400,PVP01_1142400,PVP01_1226700,PVP01_1253000,PVP01_1269800,PVP01_1331700,PVP01_1409900,	10.3	9.45	13.14	1.11084e-08	6.55398e-07	1.96619e-06
Hypnozoite	BP	GO:0060255	regulation of macromolecule metabolic process	121	11	PVP01_0617200,PVP01_0724300,PVP01_0805200,PVP01_0805800,PVP01_0929400,PVP01_1142400,PVP01_1226700,PVP01_1253000,PVP01_1269800,PVP01_1331700,PVP01_1409900,	9.1	8.36	11.43	4.09794e-08	1.71215e-06	7.25335e-06
Hypnozoite	BP	GO:0019222	regulation of metabolic process	124	11	PVP01_0617200,PVP01_0724300,PVP01_0805200,PVP01_0805800,PVP01_0929400,PVP01_1142400,PVP01_1226700,PVP01_1253000,PVP01_1269800,PVP01_1331700,PVP01_1409900,	8.9	8.15	11.12	5.30059e-08	1.71215e-06	9.38205e-06
Hypnozoite	BP	GO:0010629	negative regulation of gene expression	21	6	PVP01_0617200,PVP01_0724300,PVP01_0805200,PVP01_1226700,PVP01_1269800,PVP01_1409900,	28.6	26.26	41.3	5.80389e-08	1.71215e-06	1.02729e-05
Hypnozoite	BP	GO:0006401	RNA catabolic process	24	6	PVP01_0617200,PVP01_0724300,PVP01_0805200,PVP01_1226700,PVP01_1269800,PVP01_1409900,	25	22.98	34.4	1.40448e-07	3.29999e-06	2.48593e-05
Hypnozoite	BP	GO:0000956	nuclear-transcribed mRNA catabolic process	13	5	PVP01_0617200,PVP01_0724300,PVP01_0805200,PVP01_1226700,PVP01_1409900,	38.5	35.35	63.17	1.49152e-07	3.29999e-06	2.63999e-05
Hypnozoite	BP	GO:0010605	negative regulation of macromolecule metabolic process	26	6	PVP01_0617200,PVP01_0724300,PVP01_0805200,PVP01_1226700,PVP01_1269800,PVP01_1409900,	23.1	21.21	30.94	2.36318e-07	4.64759e-06	4.18283e-05
Hypnozoite	BP	GO:0009892	negative regulation of metabolic process	28	6	PVP01_0617200,PVP01_0724300,PVP01_0805200,PVP01_1226700,PVP01_1269800,PVP01_1409900,	21.4	19.7	28.12	3.80388e-07	6.73287e-06	6.73287e-05
Hypnozoite	BP	GO:0048519	negative regulation of biological process	35	6	PVP01_0617200,PVP01_0724300,PVP01_0805200,PVP01_1226700,PVP01_1269800,PVP01_1409900,	17.1	15.76	21.3	1.54711e-06	2.10646e-05	0.000273839
Hypnozoite	BP	GO:0019439	aromatic compound catabolic process	35	6	PVP01_0617200,PVP01_0724300,PVP01_0805200,PVP01_1226700,PVP01_1269800,PVP01_1409900,	17.1	15.76	21.3	1.54711e-06	2.10646e-05	0.000273839
Hypnozoite	BP	GO:0034655	nucleobase-containing compound catabolic process	35	6	PVP01_0617200,PVP01_0724300,PVP01_0805200,PVP01_1226700,PVP01_1269800,PVP01_1409900,	17.1	15.76	21.3	1.54711e-06	2.10646e-05	0.000273839
Hypnozoite	BP	GO:0065007	biological regulation	215	12	PVP01_0617200,PVP01_0717000,PVP01_0724300,PVP01_0805200,PVP01_0805800,PVP01_0929400,PVP01_1142400,PVP01_1226700,PVP01_1253000,PVP01_1269800,PVP01_1331700,PVP01_1409900,	5.6	5.13	6.79	1.98582e-06	2.26944e-05	0.00035149
Hypnozoite	BP	GO:1901361	organic cyclic compound catabolic process	37	6	PVP01_0617200,PVP01_0724300,PVP01_0805200,PVP01_1226700,PVP01_1269800,PVP01_1409900,	16.2	14.91	19.91	2.17968e-06	2.26944e-05	0.000385804
Hypnozoite	BP	GO:0044270	cellular nitrogen compound catabolic process	37	6	PVP01_0617200,PVP01_0724300,PVP01_0805200,PVP01_1226700,PVP01_1269800,PVP01_1409900,	16.2	14.91	19.91	2.17968e-06	2.26944e-05	0.000385804
Hypnozoite	BP	GO:0046700	heterocycle catabolic process	37	6	PVP01_0617200,PVP01_0724300,PVP01_0805200,PVP01_1226700,PVP01_1269800,PVP01_1409900,	16.2	14.91	19.91	2.17968e-06	2.26944e-05	0.000385804
Hypnozoite	BP	GO:0000184	nuclear-transcribed mRNA catabolic process, nonsense-mediated decay	4	3	PVP01_0724300,PVP01_0805200,PVP01_1226700,	75	68.94	290.48	4.8056e-06	4.72551e-05	0.000850591
Hypnozoite	BP	GO:0050789	regulation of biological process	197	11	PVP01_0617200,PVP01_0724300,PVP01_0805200,PVP01_0805800,PVP01_0929400,PVP01_1142400,PVP01_1226700,PVP01_1253000,PVP01_1269800,PVP01_1331700,PVP01_1409900,	5.6	5.13	6.64	5.73424e-06	5.34189e-05	0.00101496
Hypnozoite	BP	GO:0016070	RNA metabolic process	345	14	PVP01_0615200,PVP01_0617200,PVP01_0707900,PVP01_0724300,PVP01_0805200,PVP01_1125900,PVP01_1138800,PVP01_1202100,PVP01_1226700,PVP01_1269800,PVP01_1341600,PVP01_1409900,PVP01_1440300,PVP01_1449800,	4.1	3.73	4.98	1.04882e-05	9.28208e-05	0.00185642
Hypnozoite	BP	GO:0090304	nucleic acid metabolic process	429	15	PVP01_0615200,PVP01_0617200,PVP01_0707900,PVP01_0717000,PVP01_0724300,PVP01_0805200,PVP01_1125900,PVP01_1138800,PVP01_1202100,PVP01_1226700,PVP01_1269800,PVP01_1341600,PVP01_1409900,PVP01_1440300,PVP01_1449800,	3.5	3.21	4.31	2.83472e-05	0.000238927	0.00501746
Hypnozoite	BP	GO:0044265	cellular macromolecule catabolic process	80	6	PVP01_0617200,PVP01_0724300,PVP01_0805200,PVP01_1226700,PVP01_1269800,PVP01_1409900,	7.5	6.89	8.26	0.000197746	0.00159096	0.0350011
Hypnozoite	BP	GO:0043170	macromolecule metabolic process	980	22	PVP01_0615200,PVP01_0617200,PVP01_0707900,PVP01_0717000,PVP01_0724300,PVP01_0805200,PVP01_0822500,PVP01_0937400,PVP01_1016300,PVP01_1115000,PVP01_1125900,PVP01_1138800,PVP01_1202100,PVP01_1226700,PVP01_1269800,PVP01_1314900,PVP01_1323100,PVP01_1341600,PVP01_1409900,PVP01_1440300,PVP01_1449800,PVP01_1464000,	2.2	2.06	2.97	0.000237702	0.00182927	0.0420733
Hypnozoite	BP	GO:0009057	macromolecule catabolic process	84	6	PVP01_0617200,PVP01_0724300,PVP01_0805200,PVP01_1226700,PVP01_1269800,PVP01_1409900,	7.1	6.57	7.83	0.000258823	0.00190882	0.0458117
Hypnozoite	BP	GO:0006139	nucleobase-containing compound metabolic process	524	15	PVP01_0615200,PVP01_0617200,PVP01_0707900,PVP01_0717000,PVP01_0724300,PVP01_0805200,PVP01_1125900,PVP01_1138800,PVP01_1202100,PVP01_1226700,PVP01_1269800,PVP01_1341600,PVP01_1409900,PVP01_1440300,PVP01_1449800,	2.9	2.63	3.42	0.0002857	0.00202275	0.0505688
Hypnozoite	BP	GO:0000288	nuclear-transcribed mRNA catabolic process, deadenylation-dependent decay	3	2	PVP01_0617200,PVP01_1409900,	66.7	61.28	189.53	0.000345482	0.00210863	0.0611503
Hypnozoite	BP	GO:0000290	deadenylation-dependent decapping of nuclear-transcribed mRNA	3	2	PVP01_0617200,PVP01_1409900,	66.7	61.28	189.53	0.000345482	0.00210863	0.0611503
Hypnozoite	BP	GO:0110156	methylguanosine-cap decapping	3	2	PVP01_0617200,PVP01_1409900,	66.7	61.28	189.53	0.000345482	0.00210863	0.0611503
Hypnozoite	BP	GO:0110154	RNA decapping	3	2	PVP01_0617200,PVP01_1409900,	66.7	61.28	189.53	0.000345482	0.00210863	0.0611503
Hypnozoite	BP	GO:0006725	cellular aromatic compound metabolic process	554	15	PVP01_0615200,PVP01_0617200,PVP01_0707900,PVP01_0717000,PVP01_0724300,PVP01_0805200,PVP01_1125900,PVP01_1138800,PVP01_1202100,PVP01_1226700,PVP01_1269800,PVP01_1341600,PVP01_1409900,PVP01_1440300,PVP01_1449800,	2.7	2.49	3.21	0.000526548	0.00310664	0.0931991
Hypnozoite	BP	GO:0046483	heterocycle metabolic process	558	15	PVP01_0615200,PVP01_0617200,PVP01_0707900,PVP01_0717000,PVP01_0724300,PVP01_0805200,PVP01_1125900,PVP01_1138800,PVP01_1202100,PVP01_1226700,PVP01_1269800,PVP01_1341600,PVP01_1409900,PVP01_1440300,PVP01_1449800,	2.7	2.47	3.18	0.000569211	0.00319418	0.10075
Hypnozoite	BP	GO:1901360	organic cyclic compound metabolic process	559	15	PVP01_0615200,PVP01_0617200,PVP01_0707900,PVP01_0717000,PVP01_0724300,PVP01_0805200,PVP01_1125900,PVP01_1138800,PVP01_1202100,PVP01_1226700,PVP01_1269800,PVP01_1341600,PVP01_1409900,PVP01_1440300,PVP01_1449800,	2.7	2.47	3.17	0.000580332	0.00319418	0.102719
Hypnozoite	BP	GO:0051169	nuclear transport	16	3	PVP01_0837300,PVP01_1121800,PVP01_1425200,	18.8	17.23	22.28	0.000613572	0.00319418	0.108602
Hypnozoite	BP	GO:0006913	nucleocytoplasmic transport	16	3	PVP01_0837300,PVP01_1121800,PVP01_1425200,	18.8	17.23	22.28	0.000613572	0.00319418	0.108602
Hypnozoite	BP	GO:0006397	mRNA processing	100	6	PVP01_0615200,PVP01_0707900,PVP01_1125900,PVP01_1138800,PVP01_1202100,PVP01_1449800,	6	5.52	6.47	0.000665361	0.00336483	0.117769
Hypnozoite	BP	GO:0044248	cellular catabolic process	102	6	PVP01_0617200,PVP01_0724300,PVP01_0805200,PVP01_1226700,PVP01_1269800,PVP01_1409900,	5.9	5.41	6.34	0.000739325	0.00363501	0.13086
Hypnozoite	BP	GO:0006886	intracellular protein transport	76	5	PVP01_0106200,PVP01_0837300,PVP01_1121800,PVP01_1302500,PVP01_1425200,	6.6	6.05	7.02	0.00128008	0.00612363	0.226574
Hypnozoite	BP	GO:0006807	nitrogen compound metabolic process	1112	22	PVP01_0615200,PVP01_0617200,PVP01_0707900,PVP01_0717000,PVP01_0724300,PVP01_0805200,PVP01_0822500,PVP01_0937400,PVP01_1016300,PVP01_1115000,PVP01_1125900,PVP01_1138800,PVP01_1202100,PVP01_1226700,PVP01_1269800,PVP01_1314900,PVP01_1323100,PVP01_1341600,PVP01_1409900,PVP01_1440300,PVP01_1449800,PVP01_1464000,	2	1.82	2.52	0.00151899	0.00695704	0.268861
Hypnozoite	BP	GO:0034641	cellular nitrogen compound metabolic process	750	17	PVP01_0615200,PVP01_0617200,PVP01_0707900,PVP01_0717000,PVP01_0724300,PVP01_0805200,PVP01_0822500,PVP01_1016300,PVP01_1125900,PVP01_1138800,PVP01_1202100,PVP01_1226700,PVP01_1269800,PVP01_1341600,PVP01_1409900,PVP01_1440300,PVP01_1449800,	2.3	2.08	2.7	0.00159029	0.00695704	0.281481
Hypnozoite	BP	GO:0043484	regulation of RNA splicing	6	2	PVP01_1142400,PVP01_1253000,	33.3	30.64	47.35	0.00169164	0.00695704	0.299421
Hypnozoite	BP	GO:0034504	protein localization to nucleus	6	2	PVP01_1121800,PVP01_1425200,	33.3	30.64	47.35	0.00169164	0.00695704	0.299421
Hypnozoite	BP	GO:0006606	protein import into nucleus	6	2	PVP01_1121800,PVP01_1425200,	33.3	30.64	47.35	0.00169164	0.00695704	0.299421
Hypnozoite	BP	GO:0051170	import into nucleus	6	2	PVP01_1121800,PVP01_1425200,	33.3	30.64	47.35	0.00169164	0.00695704	0.299421
Hypnozoite	BP	GO:1901575	organic substance catabolic process	120	6	PVP01_0617200,PVP01_0724300,PVP01_0805200,PVP01_1226700,PVP01_1269800,PVP01_1409900,	5	4.6	5.31	0.00172943	0.00695704	0.30611
Hypnozoite	BP	GO:0034613	cellular protein localization	84	5	PVP01_0106200,PVP01_0837300,PVP01_1121800,PVP01_1302500,PVP01_1425200,	6	5.47	6.29	0.00200415	0.00745233	0.354734
Hypnozoite	BP	GO:0070727	cellular macromolecule localization	84	5	PVP01_0106200,PVP01_0837300,PVP01_1121800,PVP01_1302500,PVP01_1425200,	6	5.47	6.29	0.00200415	0.00745233	0.354734
Hypnozoite	BP	GO:0006396	RNA processing	216	8	PVP01_0615200,PVP01_0707900,PVP01_1125900,PVP01_1138800,PVP01_1202100,PVP01_1341600,PVP01_1440300,PVP01_1449800,	3.7	3.4	3.98	0.00201864	0.00745233	0.357299
Hypnozoite	BP	GO:0009987	cellular process	1625	28	PVP01_0106200,PVP01_0615200,PVP01_0617200,PVP01_0707900,PVP01_0717000,PVP01_0724300,PVP01_0805200,PVP01_0822500,PVP01_0837300,PVP01_0937400,PVP01_1016300,PVP01_1115000,PVP01_1121800,PVP01_1125900,PVP01_1138800,PVP01_1202100,PVP01_1226700,PVP01_1269800,PVP01_1302500,PVP01_1308100,PVP01_1314900,PVP01_1323100,PVP01_1341600,PVP01_1409900,PVP01_1425200,PVP01_1440300,PVP01_1449800,PVP01_1464000,	1.7	1.58	2.39	0.00202097	0.00745233	0.357712
Hypnozoite	BP	GO:0009056	catabolic process	125	6	PVP01_0617200,PVP01_0724300,PVP01_0805200,PVP01_1226700,PVP01_1269800,PVP01_1409900,	4.8	4.41	5.08	0.00213133	0.0076989	0.377246
Hypnozoite	BP	GO:0044238	primary metabolic process	1157	22	PVP01_0615200,PVP01_0617200,PVP01_0707900,PVP01_0717000,PVP01_0724300,PVP01_0805200,PVP01_0822500,PVP01_0937400,PVP01_1016300,PVP01_1115000,PVP01_1125900,PVP01_1138800,PVP01_1202100,PVP01_1226700,PVP01_1269800,PVP01_1314900,PVP01_1323100,PVP01_1341600,PVP01_1409900,PVP01_1440300,PVP01_1449800,PVP01_1464000,	1.9	1.75	2.38	0.0026308	0.00931303	0.465652
Hypnozoite	BP	GO:0044237	cellular metabolic process	1171	22	PVP01_0615200,PVP01_0617200,PVP01_0707900,PVP01_0717000,PVP01_0724300,PVP01_0805200,PVP01_0822500,PVP01_0937400,PVP01_1016300,PVP01_1115000,PVP01_1125900,PVP01_1138800,PVP01_1202100,PVP01_1226700,PVP01_1269800,PVP01_1314900,PVP01_1323100,PVP01_1341600,PVP01_1409900,PVP01_1440300,PVP01_1449800,PVP01_1464000,	1.9	1.73	2.34	0.00309699	0.0107484	0.548167
Hypnozoite	BP	GO:0072594	establishment of protein localization to organelle	29	3	PVP01_1121800,PVP01_1302500,PVP01_1425200,	10.3	9.51	11.11	0.00362488	0.0123385	0.641604
Hypnozoite	BP	GO:0046907	intracellular transport	102	5	PVP01_0106200,PVP01_0837300,PVP01_1121800,PVP01_1302500,PVP01_1425200,	4.9	4.51	5.11	0.00467077	0.0155986	0.826726
Hypnozoite	BP	GO:0051649	establishment of localization in cell	103	5	PVP01_0106200,PVP01_0837300,PVP01_1121800,PVP01_1302500,PVP01_1425200,	4.9	4.46	5.05	0.00486935	0.0156705	0.861875
Hypnozoite	BP	GO:0051171	regulation of nitrogen compound metabolic process	103	5	PVP01_0805800,PVP01_0929400,PVP01_1142400,PVP01_1253000,PVP01_1331700,	4.9	4.46	5.05	0.00486935	0.0156705	0.861875
Hypnozoite	BP	GO:0071704	organic substance metabolic process	1218	22	PVP01_0615200,PVP01_0617200,PVP01_0707900,PVP01_0717000,PVP01_0724300,PVP01_0805200,PVP01_0822500,PVP01_0937400,PVP01_1016300,PVP01_1115000,PVP01_1125900,PVP01_1138800,PVP01_1202100,PVP01_1226700,PVP01_1269800,PVP01_1314900,PVP01_1323100,PVP01_1341600,PVP01_1409900,PVP01_1440300,PVP01_1449800,PVP01_1464000,	1.8	1.66	2.22	0.00522111	0.0158534	0.924137
Hypnozoite	BP	GO:0033365	protein localization to organelle	33	3	PVP01_1121800,PVP01_1302500,PVP01_1425200,	9.1	8.36	9.62	0.00525005	0.0158534	0.929259
Hypnozoite	BP	GO:0080090	regulation of primary metabolic process	105	5	PVP01_0805800,PVP01_0929400,PVP01_1142400,PVP01_1253000,PVP01_1331700,	4.8	4.38	4.95	0.00528448	0.0158534	0.935353
Hypnozoite	BP	GO:0031323	regulation of cellular metabolic process	105	5	PVP01_0805800,PVP01_0929400,PVP01_1142400,PVP01_1253000,PVP01_1331700,	4.8	4.38	4.95	0.00528448	0.0158534	0.935353
Hypnozoite	BP	GO:0017038	protein import	11	2	PVP01_1121800,PVP01_1425200,	18.2	16.71	21.02	0.00599072	0.0176726	1
Hypnozoite	BP	GO:0051252	regulation of RNA metabolic process	69	4	PVP01_0805800,PVP01_0929400,PVP01_1142400,PVP01_1253000,	5.8	5.33	6	0.00636407	0.0184662	1
Hypnozoite	BP	GO:0015833	peptide transport	111	5	PVP01_0106200,PVP01_0837300,PVP01_1121800,PVP01_1302500,PVP01_1425200,	4.5	4.14	4.66	0.00668052	0.0188137	1
Hypnozoite	BP	GO:0019219	regulation of nucleobase-containing compound metabolic process	70	4	PVP01_0805800,PVP01_0929400,PVP01_1142400,PVP01_1253000,	5.7	5.25	5.91	0.0066964	0.0188137	1
Hypnozoite	BP	GO:0042886	amide transport	112	5	PVP01_0106200,PVP01_0837300,PVP01_1121800,PVP01_1302500,PVP01_1425200,	4.5	4.1	4.62	0.00693617	0.0191828	1
Hypnozoite	BP	GO:0045184	establishment of protein localization	113	5	PVP01_0106200,PVP01_0837300,PVP01_1121800,PVP01_1302500,PVP01_1425200,	4.4	4.07	4.57	0.00719862	0.0196024	1
Hypnozoite	BP	GO:0051641	cellular localization	115	5	PVP01_0106200,PVP01_0837300,PVP01_1121800,PVP01_1302500,PVP01_1425200,	4.3	4	4.49	0.00774434	0.0204589	1
Hypnozoite	BP	GO:0015031	protein transport	115	5	PVP01_0106200,PVP01_0837300,PVP01_1121800,PVP01_1302500,PVP01_1425200,	4.3	4	4.49	0.00774434	0.0204589	1
Hypnozoite	BP	GO:0008104	protein localization	117	5	PVP01_0106200,PVP01_0837300,PVP01_1121800,PVP01_1302500,PVP01_1425200,	4.3	3.93	4.41	0.0083184	0.0216523	1
Hypnozoite	BP	GO:0071705	nitrogen compound transport	121	5	PVP01_0106200,PVP01_0837300,PVP01_1121800,PVP01_1302500,PVP01_1425200,	4.1	3.8	4.25	0.00955449	0.0245093	1
Hypnozoite	BP	GO:0000723	telomere maintenance	1	1	PVP01_0717000,	100	91.92	inf	0.0108792	0.0263784	1
Hypnozoite	BP	GO:1903259	exon-exon junction complex disassembly	1	1	PVP01_1308100,	100	91.92	inf	0.0108792	0.0263784	1
Hypnozoite	BP	GO:0032200	telomere organization	1	1	PVP01_0717000,	100	91.92	inf	0.0108792	0.0263784	1
Hypnozoite	BP	GO:0060249	anatomical structure homeostasis	1	1	PVP01_0717000,	100	91.92	inf	0.0108792	0.0263784	1
Hypnozoite	BP	GO:0033036	macromolecule localization	130	5	PVP01_0106200,PVP01_0837300,PVP01_1121800,PVP01_1302500,PVP01_1425200,	3.8	3.54	3.94	0.0127899	0.0305921	1
Hypnozoite	BP	GO:0008380	RNA splicing	86	4	PVP01_0615200,PVP01_1125900,PVP01_1202100,PVP01_1449800,	4.7	4.28	4.74	0.0136624	0.0322432	1
Hypnozoite	BP	GO:0008152	metabolic process	1317	22	PVP01_0615200,PVP01_0617200,PVP01_0707900,PVP01_0717000,PVP01_0724300,PVP01_0805200,PVP01_0822500,PVP01_0937400,PVP01_1016300,PVP01_1115000,PVP01_1125900,PVP01_1138800,PVP01_1202100,PVP01_1226700,PVP01_1269800,PVP01_1314900,PVP01_1323100,PVP01_1341600,PVP01_1409900,PVP01_1440300,PVP01_1449800,PVP01_1464000,	1.7	1.54	1.99	0.0139348	0.0324533	1
Hypnozoite	BP	GO:0071702	organic substance transport	137	5	PVP01_0106200,PVP01_0837300,PVP01_1121800,PVP01_1302500,PVP01_1425200,	3.6	3.35	3.72	0.015772	0.0362552	1
Hypnozoite	BP	GO:0044260	cellular macromolecule metabolic process	713	14	PVP01_0617200,PVP01_0717000,PVP01_0724300,PVP01_0805200,PVP01_0822500,PVP01_0937400,PVP01_1016300,PVP01_1115000,PVP01_1226700,PVP01_1269800,PVP01_1314900,PVP01_1323100,PVP01_1409900,PVP01_1464000,	2	1.8	2.15	0.0166651	0.0378169	1
Hypnozoite	BP	GO:0006820	anion transport	141	5	PVP01_0106200,PVP01_0837300,PVP01_1121800,PVP01_1302500,PVP01_1425200,	3.5	3.26	3.61	0.0176704	0.0395906	1
Hypnozoite	BP	GO:0070084	protein initiator methionine removal	3	1	PVP01_1314900,	33.3	30.64	46.39	0.032291	0.0697012	1
Hypnozoite	BP	GO:0018195	peptidyl-arginine modification	3	1	PVP01_1323100,	33.3	30.64	46.39	0.032291	0.0697012	1
Hypnozoite	BP	GO:0018216	peptidyl-arginine methylation	3	1	PVP01_1323100,	33.3	30.64	46.39	0.032291	0.0697012	1
Hypnozoite	BP	GO:0000398	mRNA splicing, via spliceosome	69	3	PVP01_1125900,PVP01_1202100,PVP01_1449800,	4.3	4	4.34	0.0384051	0.079973	1
Hypnozoite	BP	GO:0000377	RNA splicing, via transesterification reactions with bulged adenosine as nucleophile	69	3	PVP01_1125900,PVP01_1202100,PVP01_1449800,	4.3	4	4.34	0.0384051	0.079973	1
Hypnozoite	BP	GO:0000375	RNA splicing, via transesterification reactions	69	3	PVP01_1125900,PVP01_1202100,PVP01_1449800,	4.3	4	4.34	0.0384051	0.079973	1
Hypnozoite	BP	GO:0050794	regulation of cellular process	177	5	PVP01_0805800,PVP01_0929400,PVP01_1142400,PVP01_1253000,PVP01_1331700,	2.8	2.6	2.83	0.0418096	0.0860501	1
Hypnozoite	BP	GO:0006811	ion transport	184	5	PVP01_0106200,PVP01_0837300,PVP01_1121800,PVP01_1302500,PVP01_1425200,	2.7	2.5	2.71	0.0480845	0.0978271	1
Hypnozoite	MF	GO:0003676	nucleic acid binding	610	25	PVP01_0526500,PVP01_0531000,PVP01_0615200,PVP01_0707900,PVP01_0717000,PVP01_0726100,PVP01_0731700,PVP01_0805200,PVP01_0819400,PVP01_1016300,PVP01_1016700,PVP01_1029600,PVP01_1107700,PVP01_1125900,PVP01_1142400,PVP01_1202100,PVP01_1226700,PVP01_1253000,PVP01_1269800,PVP01_1302500,PVP01_1341600,PVP01_1409900,PVP01_1429000,PVP01_1449800,PVP01_1453400,	4.1	3.77	6.89	3.2212e-10	3.73659e-08	3.73659e-08
Hypnozoite	MF	GO:1901363	heterocyclic compound binding	1020	30	PVP01_0526500,PVP01_0531000,PVP01_0615200,PVP01_0707900,PVP01_0717000,PVP01_0726100,PVP01_0731700,PVP01_0805200,PVP01_0819400,PVP01_0937400,PVP01_1016300,PVP01_1016700,PVP01_1029600,PVP01_1107700,PVP01_1115000,PVP01_1125900,PVP01_1142400,PVP01_1202100,PVP01_1225400,PVP01_1226700,PVP01_1253000,PVP01_1269800,PVP01_1302500,PVP01_1341600,PVP01_1409900,PVP01_1429000,PVP01_1440300,PVP01_1449800,PVP01_1…	2.9	2.7	5.53	6.22267e-09	2.4061e-07	7.2183e-07
Hypnozoite	MF	GO:0097159	organic cyclic compound binding	1020	30	PVP01_0526500,PVP01_0531000,PVP01_0615200,PVP01_0707900,PVP01_0717000,PVP01_0726100,PVP01_0731700,PVP01_0805200,PVP01_0819400,PVP01_0937400,PVP01_1016300,PVP01_1016700,PVP01_1029600,PVP01_1107700,PVP01_1115000,PVP01_1125900,PVP01_1142400,PVP01_1202100,PVP01_1225400,PVP01_1226700,PVP01_1253000,PVP01_1269800,PVP01_1302500,PVP01_1341600,PVP01_1409900,PVP01_1429000,PVP01_1440300,PVP01_1449800,PVP01_1…	2.9	2.7	5.53	6.22267e-09	2.4061e-07	7.2183e-07
Hypnozoite	MF	GO:0004386	helicase activity	85	9	PVP01_0531000,PVP01_0615200,PVP01_0717000,PVP01_0805200,PVP01_0819400,PVP01_1029600,PVP01_1107700,PVP01_1202100,PVP01_1449800,	10.6	9.73	12.96	2.19572e-07	6.36758e-06	2.54703e-05
Hypnozoite	MF	GO:0003723	RNA binding	341	15	PVP01_0526500,PVP01_0726100,PVP01_0731700,PVP01_1016300,PVP01_1016700,PVP01_1029600,PVP01_1125900,PVP01_1142400,PVP01_1202100,PVP01_1253000,PVP01_1269800,PVP01_1302500,PVP01_1341600,PVP01_1409900,PVP01_1453400,	4.4	4.04	5.59	1.65945e-06	3.84993e-05	0.000192496
Hypnozoite	MF	GO:0005488	binding	1604	33	PVP01_0526500,PVP01_0531000,PVP01_0615200,PVP01_0707900,PVP01_0717000,PVP01_0726100,PVP01_0731700,PVP01_0805200,PVP01_0819400,PVP01_0932800,PVP01_0937400,PVP01_1016300,PVP01_1016700,PVP01_1029600,PVP01_1107700,PVP01_1113300,PVP01_1115000,PVP01_1125900,PVP01_1142400,PVP01_1202100,PVP01_1225400,PVP01_1226700,PVP01_1253000,PVP01_1269800,PVP01_1302500,PVP01_1314900,PVP01_1341600,PVP01_1409900,PVP01_1…	2.1	1.89	3.79	5.55654e-06	0.000107426	0.000644559
Hypnozoite	MF	GO:0016887	ATPase activity	165	9	PVP01_0531000,PVP01_0615200,PVP01_0717000,PVP01_0805200,PVP01_0819400,PVP01_1029600,PVP01_1107700,PVP01_1202100,PVP01_1449800,	5.5	5.01	6.2	5.56011e-05	0.000718172	0.00644973
Hypnozoite	MF	GO:0003724	RNA helicase activity	40	5	PVP01_0531000,PVP01_0615200,PVP01_0805200,PVP01_1029600,PVP01_1449800,	12.5	11.49	14.35	6.11544e-05	0.000718172	0.00709391
Hypnozoite	MF	GO:0016462	pyrophosphatase activity	255	11	PVP01_0531000,PVP01_0615200,PVP01_0717000,PVP01_0805200,PVP01_0819400,PVP01_1029600,PVP01_1107700,PVP01_1202100,PVP01_1225400,PVP01_1409900,PVP01_1449800,	4.3	3.97	5	6.57035e-05	0.000718172	0.00762161
Hypnozoite	MF	GO:0016818	hydrolase activity, acting on acid anhydrides, in phosphorus-containing anhydrides	256	11	PVP01_0531000,PVP01_0615200,PVP01_0717000,PVP01_0805200,PVP01_0819400,PVP01_1029600,PVP01_1107700,PVP01_1202100,PVP01_1225400,PVP01_1409900,PVP01_1449800,	4.3	3.95	4.97	6.81025e-05	0.000718172	0.00789989
Hypnozoite	MF	GO:0016817	hydrolase activity, acting on acid anhydrides	256	11	PVP01_0531000,PVP01_0615200,PVP01_0717000,PVP01_0805200,PVP01_0819400,PVP01_1029600,PVP01_1107700,PVP01_1202100,PVP01_1225400,PVP01_1409900,PVP01_1449800,	4.3	3.95	4.97	6.81025e-05	0.000718172	0.00789989
Hypnozoite	MF	GO:0017111	nucleoside-triphosphatase activity	243	10	PVP01_0531000,PVP01_0615200,PVP01_0717000,PVP01_0805200,PVP01_0819400,PVP01_1029600,PVP01_1107700,PVP01_1202100,PVP01_1225400,PVP01_1449800,	4.1	3.78	4.65	0.000220773	0.00213414	0.0256097
Hypnozoite	MF	GO:0005524	ATP binding	395	12	PVP01_0531000,PVP01_0615200,PVP01_0717000,PVP01_0805200,PVP01_0819400,PVP01_0937400,PVP01_1029600,PVP01_1107700,PVP01_1115000,PVP01_1225400,PVP01_1449800,PVP01_1464000,	3	2.79	3.45	0.000805843	0.00653894	0.0934778
Hypnozoite	MF	GO:0140098	catalytic activity, acting on RNA	190	8	PVP01_0531000,PVP01_0615200,PVP01_0707900,PVP01_0805200,PVP01_1029600,PVP01_1429000,PVP01_1440300,PVP01_1449800,	4.2	3.87	4.58	0.000880773	0.00653894	0.10217
Hypnozoite	MF	GO:0032559	adenyl ribonucleotide binding	399	12	PVP01_0531000,PVP01_0615200,PVP01_0717000,PVP01_0805200,PVP01_0819400,PVP01_0937400,PVP01_1029600,PVP01_1107700,PVP01_1115000,PVP01_1225400,PVP01_1449800,PVP01_1464000,	3	2.76	3.41	0.000881971	0.00653894	0.102309
Hypnozoite	MF	GO:0030554	adenyl nucleotide binding	400	12	PVP01_0531000,PVP01_0615200,PVP01_0717000,PVP01_0805200,PVP01_0819400,PVP01_0937400,PVP01_1029600,PVP01_1107700,PVP01_1115000,PVP01_1225400,PVP01_1449800,PVP01_1464000,	3	2.76	3.4	0.000901923	0.00653894	0.104623
Hypnozoite	MF	GO:0016896	exoribonuclease activity, producing 5'-phosphomonoesters	5	2	PVP01_0707900,PVP01_1429000,	40	36.77	63.15	0.00113565	0.00774913	0.131735
Hypnozoite	MF	GO:0035639	purine ribonucleoside triphosphate binding	481	13	PVP01_0531000,PVP01_0615200,PVP01_0717000,PVP01_0805200,PVP01_0819400,PVP01_0937400,PVP01_1029600,PVP01_1107700,PVP01_1115000,PVP01_1225400,PVP01_1440300,PVP01_1449800,PVP01_1464000,	2.7	2.48	3.08	0.00140787	0.00891957	0.163313
Hypnozoite	MF	GO:0032555	purine ribonucleotide binding	486	13	PVP01_0531000,PVP01_0615200,PVP01_0717000,PVP01_0805200,PVP01_0819400,PVP01_0937400,PVP01_1029600,PVP01_1107700,PVP01_1115000,PVP01_1225400,PVP01_1440300,PVP01_1449800,PVP01_1464000,	2.7	2.46	3.04	0.00154952	0.00891957	0.179744
Hypnozoite	MF	GO:0017076	purine nucleotide binding	487	13	PVP01_0531000,PVP01_0615200,PVP01_0717000,PVP01_0805200,PVP01_0819400,PVP01_0937400,PVP01_1029600,PVP01_1107700,PVP01_1115000,PVP01_1225400,PVP01_1440300,PVP01_1449800,PVP01_1464000,	2.7	2.45	3.03	0.00157924	0.00891957	0.183191
Hypnozoite	MF	GO:0032553	ribonucleotide binding	489	13	PVP01_0531000,PVP01_0615200,PVP01_0717000,PVP01_0805200,PVP01_0819400,PVP01_0937400,PVP01_1029600,PVP01_1107700,PVP01_1115000,PVP01_1225400,PVP01_1440300,PVP01_1449800,PVP01_1464000,	2.7	2.44	3.02	0.00164012	0.00891957	0.190253
Hypnozoite	MF	GO:0004532	exoribonuclease activity	6	2	PVP01_0707900,PVP01_1429000,	33.3	30.64	47.35	0.00169164	0.00891957	0.19623
Hypnozoite	MF	GO:0097367	carbohydrate derivative binding	494	13	PVP01_0531000,PVP01_0615200,PVP01_0717000,PVP01_0805200,PVP01_0819400,PVP01_0937400,PVP01_1029600,PVP01_1107700,PVP01_1115000,PVP01_1225400,PVP01_1440300,PVP01_1449800,PVP01_1464000,	2.6	2.42	2.98	0.001801	0.00908329	0.208916
Hypnozoite	MF	GO:0043167	ion binding	766	17	PVP01_0531000,PVP01_0615200,PVP01_0717000,PVP01_0805200,PVP01_0819400,PVP01_0937400,PVP01_1029600,PVP01_1107700,PVP01_1113300,PVP01_1115000,PVP01_1125900,PVP01_1225400,PVP01_1314900,PVP01_1409900,PVP01_1440300,PVP01_1449800,PVP01_1464000,	2.2	2.04	2.63	0.00201786	0.00975301	0.234072
Hypnozoite	MF	GO:0016796	exonuclease activity, active with either ribo- or deoxyribonucleic acids and producing 5'-phosphomonoesters	7	2	PVP01_0707900,PVP01_1429000,	28.6	26.26	37.87	0.00235186	0.0109126	0.272816
Hypnozoite	MF	GO:0043168	anion binding	513	13	PVP01_0531000,PVP01_0615200,PVP01_0717000,PVP01_0805200,PVP01_0819400,PVP01_0937400,PVP01_1029600,PVP01_1107700,PVP01_1115000,PVP01_1225400,PVP01_1440300,PVP01_1449800,PVP01_1464000,	2.5	2.33	2.86	0.00253816	0.0113241	0.294427
Hypnozoite	MF	GO:0016787	hydrolase activity	587	14	PVP01_0531000,PVP01_0615200,PVP01_0707900,PVP01_0717000,PVP01_0805200,PVP01_0819400,PVP01_1029600,PVP01_1107700,PVP01_1202100,PVP01_1225400,PVP01_1314900,PVP01_1409900,PVP01_1429000,PVP01_1449800,	2.4	2.19	2.71	0.00296061	0.0127197	0.343431
Hypnozoite	MF	GO:0000166	nucleotide binding	533	13	PVP01_0531000,PVP01_0615200,PVP01_0717000,PVP01_0805200,PVP01_0819400,PVP01_0937400,PVP01_1029600,PVP01_1107700,PVP01_1115000,PVP01_1225400,PVP01_1440300,PVP01_1449800,PVP01_1464000,	2.4	2.24	2.73	0.00356957	0.0142783	0.41407
Hypnozoite	MF	GO:1901265	nucleoside phosphate binding	533	13	PVP01_0531000,PVP01_0615200,PVP01_0717000,PVP01_0805200,PVP01_0819400,PVP01_0937400,PVP01_1029600,PVP01_1107700,PVP01_1115000,PVP01_1225400,PVP01_1440300,PVP01_1449800,PVP01_1464000,	2.4	2.24	2.73	0.00356957	0.0142783	0.41407
Hypnozoite	MF	GO:0036094	small molecule binding	548	13	PVP01_0531000,PVP01_0615200,PVP01_0717000,PVP01_0805200,PVP01_0819400,PVP01_0937400,PVP01_1029600,PVP01_1107700,PVP01_1115000,PVP01_1225400,PVP01_1440300,PVP01_1449800,PVP01_1464000,	2.4	2.18	2.65	0.00455184	0.0176004	0.528013
Hypnozoite	MF	GO:0008408	3'-5' exonuclease activity	12	2	PVP01_0707900,PVP01_1429000,	16.7	15.32	18.91	0.00713916	0.0267143	0.828142
Hypnozoite	MF	GO:0004534	5'-3' exoribonuclease activity	1	1	PVP01_0707900,	100	91.92	inf	0.0108792	0.0360568	1
Hypnozoite	MF	GO:0050072	m7G(5')pppN diphosphatase activity	1	1	PVP01_1409900,	100	91.92	inf	0.0108792	0.0360568	1
Hypnozoite	MF	GO:0045131	pre-mRNA branch point binding	1	1	PVP01_1125900,	100	91.92	inf	0.0108792	0.0360568	1
Hypnozoite	MF	GO:0005049	nuclear export signal receptor activity	1	1	PVP01_0837300,	100	91.92	inf	0.0108792	0.0360568	1
Hypnozoite	MF	GO:0004540	ribonuclease activity	17	2	PVP01_0707900,PVP01_1429000,	11.8	10.81	12.6	0.0142104	0.0457892	1
Hypnozoite	MF	GO:0004674	protein serine/threonine kinase activity	49	3	PVP01_0937400,PVP01_1115000,PVP01_1464000,	6.1	5.63	6.25	0.0157012	0.0492255	1
Hypnozoite	MF	GO:0008047	enzyme activator activity	19	2	PVP01_0617200,PVP01_1007600,	10.5	9.68	11.11	0.0176225	0.0537949	1
Hypnozoite	MF	GO:0008353	RNA polymerase II CTD heptapeptide repeat kinase activity	2	1	PVP01_1115000,	50	45.96	92.79	0.0216425	0.0570574	1
Hypnozoite	MF	GO:0140142	nucleocytoplasmic carrier activity	2	1	PVP01_0837300,	50	45.96	92.79	0.0216425	0.0570574	1
Hypnozoite	MF	GO:0004535	poly(A)-specific ribonuclease activity	2	1	PVP01_1429000,	50	45.96	92.79	0.0216425	0.0570574	1
Hypnozoite	MF	GO:0008859	exoribonuclease II activity	2	1	PVP01_0707900,	50	45.96	92.79	0.0216425	0.0570574	1
Hypnozoite	MF	GO:0030942	endoplasmic reticulum signal peptide binding	2	1	PVP01_1302500,	50	45.96	92.79	0.0216425	0.0570574	1
Hypnozoite	MF	GO:0008452	RNA ligase activity	2	1	PVP01_1440300,	50	45.96	92.79	0.0216425	0.0570574	1
Hypnozoite	MF	GO:0003824	catalytic activity	1320	21	PVP01_0531000,PVP01_0615200,PVP01_0707900,PVP01_0717000,PVP01_0805200,PVP01_0819400,PVP01_0937400,PVP01_1029600,PVP01_1107700,PVP01_1115000,PVP01_1202100,PVP01_1225400,PVP01_1314900,PVP01_1323100,PVP01_1341600,PVP01_1409900,PVP01_1429000,PVP01_1440300,PVP01_1449800,PVP01_1453400,PVP01_1464000,	1.6	1.46	1.82	0.0292239	0.0734461	1
Hypnozoite	MF	GO:0004527	exonuclease activity	25	2	PVP01_0707900,PVP01_1429000,	8	7.35	8.2	0.0296655	0.0734461	1
Hypnozoite	MF	GO:0031369	translation initiation factor binding	3	1	PVP01_1016300,	33.3	30.64	46.39	0.032291	0.0734461	1
Hypnozoite	MF	GO:0016273	arginine N-methyltransferase activity	3	1	PVP01_1323100,	33.3	30.64	46.39	0.032291	0.0734461	1
Hypnozoite	MF	GO:0016274	protein-arginine N-methyltransferase activity	3	1	PVP01_1323100,	33.3	30.64	46.39	0.032291	0.0734461	1
Hypnozoite	MF	GO:0000175	3'-5'-exoribonuclease activity	3	1	PVP01_1429000,	33.3	30.64	46.39	0.032291	0.0734461	1
Hypnozoite	MF	GO:0016886	ligase activity, forming phosphoric ester bonds	3	1	PVP01_1440300,	33.3	30.64	46.39	0.032291	0.0734461	1
Hypnozoite	MF	GO:0003729	mRNA binding	29	2	PVP01_0726100,PVP01_1269800,	6.9	6.34	6.98	0.0390608	0.0871357	1
Hypnozoite	MF	GO:0046914	transition metal ion binding	71	3	PVP01_0805200,PVP01_1125900,PVP01_1409900,	4.2	3.88	4.21	0.0412713	0.0903237	1
Hypnozoite	MF	GO:0030145	manganese ion binding	4	1	PVP01_1409900,	25	22.98	30.92	0.0428259	0.0903237	1
Hypnozoite	MF	GO:0140104	molecular carrier activity	4	1	PVP01_0837300,	25	22.98	30.92	0.0428259	0.0903237	1
Schizont	CC	GO:0005852	eukaryotic translation initiation factor 3 complex	12	5	PVP01_0519700,PVP01_0807600,PVP01_1005600,PVP01_1329200,PVP01_1431600,	41.7	39.93	75.68	7.46358e-08	5.2245e-06	5.2245e-06
Schizont	CC	GO:1990904	ribonucleoprotein complex	155	11	PVP01_0214700,PVP01_0519700,PVP01_0531200,PVP01_0802200,PVP01_0807600,PVP01_0817300,PVP01_1005600,PVP01_1106900,PVP01_1111800,PVP01_1240900,PVP01_1431600,	7.1	6.8	9.15	3.36191e-07	1.17667e-05	2.35333e-05
Schizont	CC	GO:0070993	translation preinitiation complex	10	4	PVP01_0519700,PVP01_0807600,PVP01_1005600,PVP01_1431600,	40	38.33	69.01	2.08899e-06	2.92458e-05	0.000146229
Schizont	CC	GO:0016282	eukaryotic 43S preinitiation complex	10	4	PVP01_0519700,PVP01_0807600,PVP01_1005600,PVP01_1431600,	40	38.33	69.01	2.08899e-06	2.92458e-05	0.000146229
Schizont	CC	GO:0033290	eukaryotic 48S preinitiation complex	10	4	PVP01_0519700,PVP01_0807600,PVP01_1005600,PVP01_1431600,	40	38.33	69.01	2.08899e-06	2.92458e-05	0.000146229
Schizont	CC	GO:0005622	intracellular anatomical structure	1434	27	PVP01_0107600,PVP01_0214700,PVP01_0320900,PVP01_0519700,PVP01_0530900,PVP01_0531200,PVP01_0715500,PVP01_0802200,PVP01_0807600,PVP01_0817300,PVP01_0825000,PVP01_0831200,PVP01_0904600,PVP01_0918300,PVP01_1005600,PVP01_1014500,PVP01_1106900,PVP01_1111800,PVP01_1122000,PVP01_1204700,PVP01_1212800,PVP01_1240900,PVP01_1315200,PVP01_1329200,PVP01_1427800,PVP01_1431600,PVP01_1432600,	1.9	1.8	2.93	0.000238025	0.00277695	0.0166617
Schizont	CC	GO:0032991	protein-containing complex	587	15	PVP01_0214700,PVP01_0320900,PVP01_0519700,PVP01_0531200,PVP01_0802200,PVP01_0807600,PVP01_0817300,PVP01_0904600,PVP01_0906500,PVP01_1005600,PVP01_1106900,PVP01_1111800,PVP01_1240900,PVP01_1329200,PVP01_1431600,	2.6	2.45	3.18	0.000599177	0.00599177	0.0419424
Schizont	CC	GO:0015935	small ribosomal subunit	19	3	PVP01_0817300,PVP01_1106900,PVP01_1240900,	15.8	15.13	18.92	0.00091807	0.00803312	0.0642649
Schizont	CC	GO:0005737	cytoplasm	848	17	PVP01_0107600,PVP01_0214700,PVP01_0519700,PVP01_0807600,PVP01_0817300,PVP01_0825000,PVP01_0831200,PVP01_0904600,PVP01_1005600,PVP01_1106900,PVP01_1122000,PVP01_1204700,PVP01_1315200,PVP01_1329200,PVP01_1427800,PVP01_1431600,PVP01_1432600,	2	1.92	2.47	0.00372929	0.0290056	0.26105
Schizont	CC	GO:0044424	obsolete intracellular part	279	8	PVP01_0519700,PVP01_0807600,PVP01_0831200,PVP01_1005600,PVP01_1204700,PVP01_1329200,PVP01_1427800,PVP01_1432600,	2.9	2.75	3.17	0.00742399	0.0436507	0.519679
Schizont	CC	GO:0005840	ribosome	168	6	PVP01_0530900,PVP01_0817300,PVP01_1014500,PVP01_1106900,PVP01_1212800,PVP01_1240900,	3.6	3.42	3.88	0.00743189	0.0436507	0.520232
Schizont	CC	GO:0044391	ribosomal subunit	39	3	PVP01_0817300,PVP01_1106900,PVP01_1240900,	7.7	7.37	8.37	0.00748298	0.0436507	0.523808
Schizont	CC	GO:0071540	eukaryotic translation initiation factor 3 complex, eIF3e	1	1	PVP01_1005600,	100	95.83	inf	0.0104352	0.0486975	0.730462
Schizont	CC	GO:0072669	tRNA-splicing ligase complex	1	1	PVP01_0906500,	100	95.83	inf	0.0104352	0.0486975	0.730462
Schizont	CC	GO:0035145	exon-exon junction complex	1	1	PVP01_0320900,	100	95.83	inf	0.0104352	0.0486975	0.730462
Schizont	CC	GO:0000314	organellar small ribosomal subunit	2	1	PVP01_1106900,	50	47.91	96.87	0.0207637	0.0854977	1
Schizont	CC	GO:0005763	mitochondrial small ribosomal subunit	2	1	PVP01_1106900,	50	47.91	96.87	0.0207637	0.0854977	1
Schizont	CC	GO:0005829	cytosol	111	4	PVP01_0817300,PVP01_0904600,PVP01_1122000,PVP01_1315200,	3.6	3.45	3.78	0.0276427	0.107499	1
Schizont	CC	GO:0030015	CCR4-NOT core complex	4	1	PVP01_0904600,	25	23.96	32.28	0.0411053	0.151441	1
Schizont	BP	GO:0006412	translation	229	15	PVP01_0112500,PVP01_0519700,PVP01_0530900,PVP01_0807600,PVP01_0817300,PVP01_0825000,PVP01_1005600,PVP01_1014500,PVP01_1106900,PVP01_1204700,PVP01_1212800,PVP01_1240900,PVP01_1303500,PVP01_1431600,PVP01_1432600,	6.6	6.28	9.29	4.37168e-09	2.96851e-07	7.82531e-07
Schizont	BP	GO:0043043	peptide biosynthetic process	231	15	PVP01_0112500,PVP01_0519700,PVP01_0530900,PVP01_0807600,PVP01_0817300,PVP01_0825000,PVP01_1005600,PVP01_1014500,PVP01_1106900,PVP01_1204700,PVP01_1212800,PVP01_1240900,PVP01_1303500,PVP01_1431600,PVP01_1432600,	6.5	6.22	9.2	4.93216e-09	2.96851e-07	8.82857e-07
Schizont	BP	GO:0006518	peptide metabolic process	236	15	PVP01_0112500,PVP01_0519700,PVP01_0530900,PVP01_0807600,PVP01_0817300,PVP01_0825000,PVP01_1005600,PVP01_1014500,PVP01_1106900,PVP01_1204700,PVP01_1212800,PVP01_1240900,PVP01_1303500,PVP01_1431600,PVP01_1432600,	6.4	6.09	8.98	6.63354e-09	2.96851e-07	1.1874e-06
Schizont	BP	GO:0043604	amide biosynthetic process	236	15	PVP01_0112500,PVP01_0519700,PVP01_0530900,PVP01_0807600,PVP01_0817300,PVP01_0825000,PVP01_1005600,PVP01_1014500,PVP01_1106900,PVP01_1204700,PVP01_1212800,PVP01_1240900,PVP01_1303500,PVP01_1431600,PVP01_1432600,	6.4	6.09	8.98	6.63354e-09	2.96851e-07	1.1874e-06
Schizont	BP	GO:0043603	cellular amide metabolic process	247	15	PVP01_0112500,PVP01_0519700,PVP01_0530900,PVP01_0807600,PVP01_0817300,PVP01_0825000,PVP01_1005600,PVP01_1014500,PVP01_1106900,PVP01_1204700,PVP01_1212800,PVP01_1240900,PVP01_1303500,PVP01_1431600,PVP01_1432600,	6.1	5.82	8.54	1.24192e-08	4.44607e-07	2.22303e-06
Schizont	BP	GO:1901566	organonitrogen compound biosynthetic process	350	15	PVP01_0112500,PVP01_0519700,PVP01_0530900,PVP01_0807600,PVP01_0817300,PVP01_0825000,PVP01_1005600,PVP01_1014500,PVP01_1106900,PVP01_1204700,PVP01_1212800,PVP01_1240900,PVP01_1303500,PVP01_1431600,PVP01_1432600,	4.3	4.11	5.77	1.27325e-06	3.79853e-05	0.000227912
Schizont	BP	GO:0010467	gene expression	523	18	PVP01_0112500,PVP01_0320900,PVP01_0519700,PVP01_0530900,PVP01_0802200,PVP01_0807600,PVP01_0817300,PVP01_0825000,PVP01_0906500,PVP01_1005600,PVP01_1014500,PVP01_1106900,PVP01_1204700,PVP01_1212800,PVP01_1240900,PVP01_1303500,PVP01_1431600,PVP01_1432600,	3.4	3.3	4.86	1.98315e-06	4.67411e-05	0.000354983
Schizont	BP	GO:0001732	formation of cytoplasmic translation initiation complex	10	4	PVP01_0519700,PVP01_0807600,PVP01_1005600,PVP01_1431600,	40	38.33	69.01	2.08899e-06	4.67411e-05	0.000373929
Schizont	BP	GO:0034645	cellular macromolecule biosynthetic process	373	15	PVP01_0112500,PVP01_0519700,PVP01_0530900,PVP01_0807600,PVP01_0817300,PVP01_0825000,PVP01_1005600,PVP01_1014500,PVP01_1106900,PVP01_1204700,PVP01_1212800,PVP01_1240900,PVP01_1303500,PVP01_1431600,PVP01_1432600,	4	3.85	5.37	2.86031e-06	5.29583e-05	0.000511996
Schizont	BP	GO:0009059	macromolecule biosynthetic process	374	15	PVP01_0112500,PVP01_0519700,PVP01_0530900,PVP01_0807600,PVP01_0817300,PVP01_0825000,PVP01_1005600,PVP01_1014500,PVP01_1106900,PVP01_1204700,PVP01_1212800,PVP01_1240900,PVP01_1303500,PVP01_1431600,PVP01_1432600,	4	3.84	5.35	2.95856e-06	5.29583e-05	0.000529583
Schizont	BP	GO:0044271	cellular nitrogen compound biosynthetic process	379	15	PVP01_0112500,PVP01_0519700,PVP01_0530900,PVP01_0807600,PVP01_0817300,PVP01_0825000,PVP01_1005600,PVP01_1014500,PVP01_1106900,PVP01_1204700,PVP01_1212800,PVP01_1240900,PVP01_1303500,PVP01_1431600,PVP01_1432600,	4	3.79	5.27	3.49695e-06	5.69049e-05	0.000625954
Schizont	BP	GO:0002183	cytoplasmic translational initiation	12	4	PVP01_0519700,PVP01_0807600,PVP01_1005600,PVP01_1431600,	33.3	31.94	51.73	4.84912e-06	7.23326e-05	0.000867992
Schizont	BP	GO:0006413	translational initiation	27	5	PVP01_0519700,PVP01_0807600,PVP01_0825000,PVP01_1005600,PVP01_1431600,	18.5	17.75	24	6.76716e-06	8.84539e-05	0.00121132
Schizont	BP	GO:0044267	cellular protein metabolic process	511	17	PVP01_0112500,PVP01_0519700,PVP01_0530900,PVP01_0807600,PVP01_0817300,PVP01_0825000,PVP01_0831200,PVP01_1005600,PVP01_1014500,PVP01_1106900,PVP01_1122000,PVP01_1204700,PVP01_1212800,PVP01_1240900,PVP01_1303500,PVP01_1431600,PVP01_1432600,	3.3	3.19	4.55	6.91818e-06	8.84539e-05	0.00123835
Schizont	BP	GO:0002181	cytoplasmic translation	16	4	PVP01_0519700,PVP01_0807600,PVP01_1005600,PVP01_1431600,	25	23.96	34.46	1.72908e-05	0.000206337	0.00309506
Schizont	BP	GO:0019538	protein metabolic process	584	17	PVP01_0112500,PVP01_0519700,PVP01_0530900,PVP01_0807600,PVP01_0817300,PVP01_0825000,PVP01_0831200,PVP01_1005600,PVP01_1014500,PVP01_1106900,PVP01_1122000,PVP01_1204700,PVP01_1212800,PVP01_1240900,PVP01_1303500,PVP01_1431600,PVP01_1432600,	2.9	2.79	3.89	4.14882e-05	0.000464149	0.00742638
Schizont	BP	GO:0034641	cellular nitrogen compound metabolic process	750	19	PVP01_0112500,PVP01_0320900,PVP01_0519700,PVP01_0530900,PVP01_0715500,PVP01_0802200,PVP01_0807600,PVP01_0817300,PVP01_0825000,PVP01_0906500,PVP01_1005600,PVP01_1014500,PVP01_1106900,PVP01_1204700,PVP01_1212800,PVP01_1240900,PVP01_1303500,PVP01_1431600,PVP01_1432600,	2.5	2.43	3.46	8.55073e-05	0.000900342	0.0153058
Schizont	BP	GO:0044249	cellular biosynthetic process	518	15	PVP01_0112500,PVP01_0519700,PVP01_0530900,PVP01_0807600,PVP01_0817300,PVP01_0825000,PVP01_1005600,PVP01_1014500,PVP01_1106900,PVP01_1204700,PVP01_1212800,PVP01_1240900,PVP01_1303500,PVP01_1431600,PVP01_1432600,	2.9	2.77	3.68	0.000149256	0.00143557	0.0267168
Schizont	BP	GO:0044260	cellular macromolecule metabolic process	713	18	PVP01_0112500,PVP01_0519700,PVP01_0530900,PVP01_0715500,PVP01_0807600,PVP01_0817300,PVP01_0825000,PVP01_0831200,PVP01_1005600,PVP01_1014500,PVP01_1106900,PVP01_1122000,PVP01_1204700,PVP01_1212800,PVP01_1240900,PVP01_1303500,PVP01_1431600,PVP01_1432600,	2.5	2.42	3.36	0.000152379	0.00143557	0.0272758
Schizont	BP	GO:1901576	organic substance biosynthetic process	523	15	PVP01_0112500,PVP01_0519700,PVP01_0530900,PVP01_0807600,PVP01_0817300,PVP01_0825000,PVP01_1005600,PVP01_1014500,PVP01_1106900,PVP01_1204700,PVP01_1212800,PVP01_1240900,PVP01_1303500,PVP01_1431600,PVP01_1432600,	2.9	2.75	3.64	0.000166496	0.00149014	0.0298028
Schizont	BP	GO:0009058	biosynthetic process	532	15	PVP01_0112500,PVP01_0519700,PVP01_0530900,PVP01_0807600,PVP01_0817300,PVP01_0825000,PVP01_1005600,PVP01_1014500,PVP01_1106900,PVP01_1204700,PVP01_1212800,PVP01_1240900,PVP01_1303500,PVP01_1431600,PVP01_1432600,	2.8	2.7	3.57	0.00020197	0.00172155	0.0361526
Schizont	BP	GO:0043170	macromolecule metabolic process	980	21	PVP01_0112500,PVP01_0320900,PVP01_0519700,PVP01_0530900,PVP01_0715500,PVP01_0802200,PVP01_0807600,PVP01_0817300,PVP01_0825000,PVP01_0831200,PVP01_0906500,PVP01_1005600,PVP01_1014500,PVP01_1106900,PVP01_1122000,PVP01_1204700,PVP01_1212800,PVP01_1240900,PVP01_1303500,PVP01_1431600,PVP01_1432600,	2.1	2.05	2.95	0.000356369	0.00289955	0.06379
Schizont	BP	GO:1901564	organonitrogen compound metabolic process	710	17	PVP01_0112500,PVP01_0519700,PVP01_0530900,PVP01_0807600,PVP01_0817300,PVP01_0825000,PVP01_0831200,PVP01_1005600,PVP01_1014500,PVP01_1106900,PVP01_1122000,PVP01_1204700,PVP01_1212800,PVP01_1240900,PVP01_1303500,PVP01_1431600,PVP01_1432600,	2.4	2.29	3.08	0.000486077	0.00378295	0.0870078
Schizont	BP	GO:0048024	regulation of mRNA splicing, via spliceosome	4	2	PVP01_0802200,PVP01_1111800,	50	47.91	99	0.000631104	0.00470699	0.112968
Schizont	BP	GO:0071826	ribonucleoprotein complex subunit organization	40	4	PVP01_0519700,PVP01_0807600,PVP01_1005600,PVP01_1431600,	10	9.58	11.42	0.000722659	0.00497523	0.129356
Schizont	BP	GO:0022618	ribonucleoprotein complex assembly	40	4	PVP01_0519700,PVP01_0807600,PVP01_1005600,PVP01_1431600,	10	9.58	11.42	0.000722659	0.00497523	0.129356
Schizont	BP	GO:0050684	regulation of mRNA processing	5	2	PVP01_0802200,PVP01_1111800,	40	38.33	65.99	0.00104484	0.00692691	0.187027
Schizont	BP	GO:0006417	regulation of translation	21	3	PVP01_0531200,PVP01_0904600,PVP01_1303500,	14.3	13.69	16.81	0.00124179	0.00766481	0.22228
Schizont	BP	GO:0034248	regulation of cellular amide metabolic process	21	3	PVP01_0531200,PVP01_0904600,PVP01_1303500,	14.3	13.69	16.81	0.00124179	0.00766481	0.22228
Schizont	BP	GO:0043484	regulation of RNA splicing	6	2	PVP01_0802200,PVP01_1111800,	33.3	31.94	49.48	0.00155684	0.00898949	0.278674
Schizont	BP	GO:1903311	regulation of mRNA metabolic process	6	2	PVP01_0802200,PVP01_1111800,	33.3	31.94	49.48	0.00155684	0.00898949	0.278674
Schizont	BP	GO:0010608	posttranscriptional regulation of gene expression	23	3	PVP01_0531200,PVP01_0904600,PVP01_1303500,	13	12.5	15.13	0.00162952	0.00911514	0.291684
Schizont	BP	GO:0006807	nitrogen compound metabolic process	1112	21	PVP01_0112500,PVP01_0320900,PVP01_0519700,PVP01_0530900,PVP01_0715500,PVP01_0802200,PVP01_0807600,PVP01_0817300,PVP01_0825000,PVP01_0831200,PVP01_0906500,PVP01_1005600,PVP01_1014500,PVP01_1106900,PVP01_1122000,PVP01_1204700,PVP01_1212800,PVP01_1240900,PVP01_1303500,PVP01_1431600,PVP01_1432600,	1.9	1.81	2.49	0.0020812	0.0112889	0.372535
Schizont	BP	GO:0044238	primary metabolic process	1157	21	PVP01_0112500,PVP01_0320900,PVP01_0519700,PVP01_0530900,PVP01_0715500,PVP01_0802200,PVP01_0807600,PVP01_0817300,PVP01_0825000,PVP01_0831200,PVP01_0906500,PVP01_1005600,PVP01_1014500,PVP01_1106900,PVP01_1122000,PVP01_1204700,PVP01_1212800,PVP01_1240900,PVP01_1303500,PVP01_1431600,PVP01_1432600,	1.8	1.74	2.36	0.00350919	0.0184749	0.628145
Schizont	BP	GO:0032268	regulation of cellular protein metabolic process	31	3	PVP01_0531200,PVP01_0904600,PVP01_1303500,	9.7	9.27	10.78	0.00390124	0.0198265	0.698322
Schizont	BP	GO:0051171	regulation of nitrogen compound metabolic process	103	5	PVP01_0531200,PVP01_0802200,PVP01_0904600,PVP01_1111800,PVP01_1303500,	4.9	4.65	5.3	0.00406069	0.0198265	0.726863
Schizont	BP	GO:0044237	cellular metabolic process	1171	21	PVP01_0112500,PVP01_0320900,PVP01_0519700,PVP01_0530900,PVP01_0715500,PVP01_0802200,PVP01_0807600,PVP01_0817300,PVP01_0825000,PVP01_0831200,PVP01_0906500,PVP01_1005600,PVP01_1014500,PVP01_1106900,PVP01_1122000,PVP01_1204700,PVP01_1212800,PVP01_1240900,PVP01_1303500,PVP01_1431600,PVP01_1432600,	1.8	1.72	2.32	0.00409822	0.0198265	0.733581
Schizont	BP	GO:0031323	regulation of cellular metabolic process	105	5	PVP01_0531200,PVP01_0802200,PVP01_0904600,PVP01_1111800,PVP01_1303500,	4.8	4.56	5.19	0.00441005	0.020241	0.7894
Schizont	BP	GO:0080090	regulation of primary metabolic process	105	5	PVP01_0531200,PVP01_0802200,PVP01_0904600,PVP01_1111800,PVP01_1303500,	4.8	4.56	5.19	0.00441005	0.020241	0.7894
Schizont	BP	GO:0010468	regulation of gene expression	107	5	PVP01_0531200,PVP01_0802200,PVP01_0904600,PVP01_1111800,PVP01_1303500,	4.7	4.48	5.08	0.00478046	0.0213926	0.855703
Schizont	BP	GO:0051246	regulation of protein metabolic process	34	3	PVP01_0531200,PVP01_0904600,PVP01_1303500,	8.8	8.46	9.73	0.00508124	0.022184	0.909542
Schizont	BP	GO:0009987	cellular process	1625	26	PVP01_0107600,PVP01_0112500,PVP01_0214700,PVP01_0320900,PVP01_0519700,PVP01_0530900,PVP01_0715500,PVP01_0802200,PVP01_0807600,PVP01_0815700,PVP01_0817300,PVP01_0825000,PVP01_0831200,PVP01_0906500,PVP01_0918300,PVP01_1005600,PVP01_1014500,PVP01_1106900,PVP01_1122000,PVP01_1204700,PVP01_1212800,PVP01_1240900,PVP01_1303500,PVP01_1427800,PVP01_1431600,PVP01_1432600,	1.6	1.53	2.21	0.00527698	0.02249	0.944579
Schizont	BP	GO:0006418	tRNA aminoacylation for protein translation	36	3	PVP01_0112500,PVP01_1204700,PVP01_1432600,	8.3	7.99	9.14	0.00597519	0.0248735	1
Schizont	BP	GO:0034622	cellular protein-containing complex assembly	73	4	PVP01_0519700,PVP01_0807600,PVP01_1005600,PVP01_1431600,	5.5	5.25	5.92	0.00669511	0.0264988	1
Schizont	BP	GO:0071704	organic substance metabolic process	1218	21	PVP01_0112500,PVP01_0320900,PVP01_0519700,PVP01_0530900,PVP01_0715500,PVP01_0802200,PVP01_0807600,PVP01_0817300,PVP01_0825000,PVP01_0831200,PVP01_0906500,PVP01_1005600,PVP01_1014500,PVP01_1106900,PVP01_1122000,PVP01_1204700,PVP01_1212800,PVP01_1240900,PVP01_1303500,PVP01_1431600,PVP01_1432600,	1.7	1.65	2.2	0.00673457	0.0264988	1
Schizont	BP	GO:0043038	amino acid activation	38	3	PVP01_0112500,PVP01_1204700,PVP01_1432600,	7.9	7.57	8.61	0.00695778	0.0264988	1
Schizont	BP	GO:0043039	tRNA aminoacylation	38	3	PVP01_0112500,PVP01_1204700,PVP01_1432600,	7.9	7.57	8.61	0.00695778	0.0264988	1
Schizont	BP	GO:0008152	metabolic process	1317	22	PVP01_0112500,PVP01_0213000,PVP01_0320900,PVP01_0519700,PVP01_0530900,PVP01_0715500,PVP01_0802200,PVP01_0807600,PVP01_0817300,PVP01_0825000,PVP01_0831200,PVP01_0906500,PVP01_1005600,PVP01_1014500,PVP01_1106900,PVP01_1122000,PVP01_1204700,PVP01_1212800,PVP01_1240900,PVP01_1303500,PVP01_1431600,PVP01_1432600,	1.7	1.6	2.15	0.00780733	0.0289101	1
Schizont	BP	GO:0060255	regulation of macromolecule metabolic process	121	5	PVP01_0531200,PVP01_0802200,PVP01_0904600,PVP01_1111800,PVP01_1303500,	4.1	3.96	4.46	0.00801943	0.0289101	1
Schizont	BP	GO:0065003	protein-containing complex assembly	77	4	PVP01_0519700,PVP01_0807600,PVP01_1005600,PVP01_1431600,	5.2	4.98	5.59	0.00807546	0.0289101	1
Schizont	BP	GO:0019222	regulation of metabolic process	124	5	PVP01_0531200,PVP01_0802200,PVP01_0904600,PVP01_1111800,PVP01_1303500,	4	3.86	4.34	0.00887398	0.0311316	1
Schizont	BP	GO:0002191	cap-dependent translational initiation	1	1	PVP01_0807600,	100	95.83	inf	0.0104352	0.0311316	1
Schizont	BP	GO:0036525	protein deglycation	1	1	PVP01_1122000,	100	95.83	inf	0.0104352	0.0311316	1
Schizont	BP	GO:0045905	positive regulation of translational termination	1	1	PVP01_1303500,	100	95.83	inf	0.0104352	0.0311316	1
Schizont	BP	GO:0043243	positive regulation of protein-containing complex disassembly	1	1	PVP01_1303500,	100	95.83	inf	0.0104352	0.0311316	1
Schizont	BP	GO:0006452	translational frameshifting	1	1	PVP01_1303500,	100	95.83	inf	0.0104352	0.0311316	1
Schizont	BP	GO:0006449	regulation of translational termination	1	1	PVP01_1303500,	100	95.83	inf	0.0104352	0.0311316	1
Schizont	BP	GO:0006433	prolyl-tRNA aminoacylation	1	1	PVP01_1432600,	100	95.83	inf	0.0104352	0.0311316	1
Schizont	BP	GO:0045901	positive regulation of translational elongation	1	1	PVP01_1303500,	100	95.83	inf	0.0104352	0.0311316	1
Schizont	BP	GO:0030091	protein repair	1	1	PVP01_1122000,	100	95.83	inf	0.0104352	0.0311316	1
Schizont	BP	GO:0006913	nucleocytoplasmic transport	16	2	PVP01_0918300,PVP01_1427800,	12.5	11.98	14.1	0.0116537	0.0336454	1
Schizont	BP	GO:0051169	nuclear transport	16	2	PVP01_0918300,PVP01_1427800,	12.5	11.98	14.1	0.0116537	0.0336454	1
Schizont	BP	GO:0006399	tRNA metabolic process	89	4	PVP01_0112500,PVP01_0906500,PVP01_1204700,PVP01_1432600,	4.5	4.31	4.78	0.0133044	0.0378014	1
Schizont	BP	GO:0043933	protein-containing complex subunit organization	90	4	PVP01_0519700,PVP01_0807600,PVP01_1005600,PVP01_1431600,	4.4	4.26	4.73	0.0138183	0.0386481	1
Schizont	BP	GO:0042026	protein refolding	2	1	PVP01_0815700,	50	47.91	96.87	0.0207637	0.0544533	1
Schizont	BP	GO:0034250	positive regulation of cellular amide metabolic process	2	1	PVP01_1303500,	50	47.91	96.87	0.0207637	0.0544533	1
Schizont	BP	GO:0006430	lysyl-tRNA aminoacylation	2	1	PVP01_1204700,	50	47.91	96.87	0.0207637	0.0544533	1
Schizont	BP	GO:0045727	positive regulation of translation	2	1	PVP01_1303500,	50	47.91	96.87	0.0207637	0.0544533	1
Schizont	BP	GO:0022607	cellular component assembly	102	4	PVP01_0519700,PVP01_0807600,PVP01_1005600,PVP01_1431600,	3.9	3.76	4.14	0.0209904	0.0544533	1
Schizont	BP	GO:0006520	cellular amino acid metabolic process	62	3	PVP01_0112500,PVP01_1204700,PVP01_1432600,	4.8	4.64	5.08	0.026217	0.0670406	1
Schizont	BP	GO:0022613	ribonucleoprotein complex biogenesis	112	4	PVP01_0519700,PVP01_0807600,PVP01_1005600,PVP01_1431600,	3.6	3.42	3.75	0.0284516	0.07173	1
Schizont	BP	GO:0043244	regulation of protein-containing complex disassembly	3	1	PVP01_1303500,	33.3	31.94	48.42	0.0309868	0.0759813	1
Schizont	BP	GO:0000381	regulation of alternative mRNA splicing, via spliceosome	3	1	PVP01_0802200,	33.3	31.94	48.42	0.0309868	0.0759813	1
Schizont	BP	GO:0050794	regulation of cellular process	177	5	PVP01_0531200,PVP01_0802200,PVP01_0904600,PVP01_1111800,PVP01_1303500,	2.8	2.71	2.97	0.0357915	0.0863725	1
Schizont	BP	GO:0072594	establishment of protein localization to organelle	29	2	PVP01_0214700,PVP01_1427800,	6.9	6.61	7.29	0.0361896	0.0863725	1
Schizont	BP	GO:0006388	tRNA splicing, via endonucleolytic cleavage and ligation	4	1	PVP01_0906500,	25	23.96	32.28	0.0411053	0.0943315	1
Schizont	BP	GO:0000394	RNA splicing, via endonucleolytic cleavage and ligation	4	1	PVP01_0906500,	25	23.96	32.28	0.0411053	0.0943315	1
Schizont	BP	GO:0051130	positive regulation of cellular component organization	4	1	PVP01_1303500,	25	23.96	32.28	0.0411053	0.0943315	1
Schizont	BP	GO:0033365	protein localization to organelle	33	2	PVP01_0214700,PVP01_1427800,	6.1	5.81	6.35	0.0458467	0.103881	1
Schizont	MF	GO:0003676	nucleic acid binding	610	24	PVP01_0214700,PVP01_0519700,PVP01_0521000,PVP01_0531200,PVP01_0607600,PVP01_0613600,PVP01_0715500,PVP01_0716000,PVP01_0802200,PVP01_0804100,PVP01_0807600,PVP01_0825000,PVP01_1005600,PVP01_1012200,PVP01_1111800,PVP01_1204700,PVP01_1238100,PVP01_1240900,PVP01_1263500,PVP01_1267900,PVP01_1303500,PVP01_1329200,PVP01_1429700,PVP01_1431600,	3.9	3.77	6.89	7.19179e-10	4.17107e-08	8.19864e-08
Schizont	MF	GO:0003743	translation initiation factor activity	49	9	PVP01_0519700,PVP01_0531200,PVP01_0807600,PVP01_0825000,PVP01_1005600,PVP01_1238100,PVP01_1303500,PVP01_1329200,PVP01_1431600,	18.4	17.6	26.15	9.88402e-10	4.17107e-08	1.12678e-07
Schizont	MF	GO:0097159	organic cyclic compound binding	1020	30	PVP01_0107600,PVP01_0112500,PVP01_0214700,PVP01_0519700,PVP01_0521000,PVP01_0531200,PVP01_0607600,PVP01_0613600,PVP01_0715500,PVP01_0716000,PVP01_0802200,PVP01_0804100,PVP01_0807600,PVP01_0815700,PVP01_0825000,PVP01_0906500,PVP01_0918300,PVP01_1005600,PVP01_1012200,PVP01_1111800,PVP01_1204700,PVP01_1238100,PVP01_1240900,PVP01_1263500,PVP01_1267900,PVP01_1303500,PVP01_1329200,PVP01_1429700,PVP01_1…	2.9	2.82	6.18	1.46353e-09	4.17107e-08	1.66843e-07
Schizont	MF	GO:1901363	heterocyclic compound binding	1020	30	PVP01_0107600,PVP01_0112500,PVP01_0214700,PVP01_0519700,PVP01_0521000,PVP01_0531200,PVP01_0607600,PVP01_0613600,PVP01_0715500,PVP01_0716000,PVP01_0802200,PVP01_0804100,PVP01_0807600,PVP01_0815700,PVP01_0825000,PVP01_0906500,PVP01_0918300,PVP01_1005600,PVP01_1012200,PVP01_1111800,PVP01_1204700,PVP01_1238100,PVP01_1240900,PVP01_1263500,PVP01_1267900,PVP01_1303500,PVP01_1329200,PVP01_1429700,PVP01_1…	2.9	2.82	6.18	1.46353e-09	4.17107e-08	1.66843e-07
Schizont	MF	GO:0003723	RNA binding	341	18	PVP01_0214700,PVP01_0519700,PVP01_0521000,PVP01_0531200,PVP01_0607600,PVP01_0613600,PVP01_0802200,PVP01_0804100,PVP01_0807600,PVP01_0825000,PVP01_1005600,PVP01_1111800,PVP01_1238100,PVP01_1240900,PVP01_1303500,PVP01_1329200,PVP01_1429700,PVP01_1431600,	5.3	5.06	7.94	2.57851e-09	5.879e-08	2.9395e-07
Schizont	MF	GO:0005488	binding	1604	35	PVP01_0107600,PVP01_0112500,PVP01_0214700,PVP01_0519700,PVP01_0521000,PVP01_0531200,PVP01_0607600,PVP01_0613600,PVP01_0715500,PVP01_0716000,PVP01_0802200,PVP01_0804100,PVP01_0807600,PVP01_0815700,PVP01_0825000,PVP01_0831200,PVP01_0831700,PVP01_0906500,PVP01_0914200,PVP01_0918300,PVP01_1005600,PVP01_1012200,PVP01_1111800,PVP01_1204700,PVP01_1238100,PVP01_1240900,PVP01_1263500,PVP01_1267900,PVP01_1…	2.2	2.09	5.37	5.58344e-08	1.06085e-06	6.36512e-06
Schizont	MF	GO:0008135	translation factor activity, RNA binding	79	9	PVP01_0519700,PVP01_0531200,PVP01_0807600,PVP01_0825000,PVP01_1005600,PVP01_1238100,PVP01_1303500,PVP01_1329200,PVP01_1431600,	11.4	10.92	14.84	7.86202e-08	1.11348e-06	8.9627e-06
Schizont	MF	GO:0090079	translation regulator activity, nucleic acid binding	80	9	PVP01_0519700,PVP01_0531200,PVP01_0807600,PVP01_0825000,PVP01_1005600,PVP01_1238100,PVP01_1303500,PVP01_1329200,PVP01_1431600,	11.3	10.78	14.63	8.79064e-08	1.11348e-06	1.00213e-05
Schizont	MF	GO:0045182	translation regulator activity	80	9	PVP01_0519700,PVP01_0531200,PVP01_0807600,PVP01_0825000,PVP01_1005600,PVP01_1238100,PVP01_1303500,PVP01_1329200,PVP01_1431600,	11.3	10.78	14.63	8.79064e-08	1.11348e-06	1.00213e-05
Schizont	MF	GO:0140098	catalytic activity, acting on RNA	190	9	PVP01_0112500,PVP01_0531200,PVP01_0716000,PVP01_0906500,PVP01_1012200,PVP01_1204700,PVP01_1263500,PVP01_1429700,PVP01_1432600,	4.7	4.54	5.6	0.000118559	0.00135157	0.0135157
Schizont	MF	GO:0004386	helicase activity	85	6	PVP01_0531200,PVP01_0716000,PVP01_1012200,PVP01_1238100,PVP01_1267900,PVP01_1429700,	7.1	6.76	8.11	0.000218571	0.00226519	0.0249171
Schizont	MF	GO:0051879	Hsp90 protein binding	3	2	PVP01_0831700,PVP01_1315200,	66.7	63.89	198.04	0.000317668	0.00301784	0.0362141
Schizont	MF	GO:0003724	RNA helicase activity	40	4	PVP01_0531200,PVP01_0716000,PVP01_1012200,PVP01_1429700,	10	9.58	11.42	0.000722659	0.00633716	0.0823831
Schizont	MF	GO:0035639	purine ribonucleoside triphosphate binding	481	13	PVP01_0107600,PVP01_0112500,PVP01_0531200,PVP01_0716000,PVP01_0815700,PVP01_0906500,PVP01_0918300,PVP01_1012200,PVP01_1204700,PVP01_1238100,PVP01_1267900,PVP01_1429700,PVP01_1432600,	2.7	2.59	3.26	0.000921128	0.00681981	0.105009
Schizont	MF	GO:0032555	purine ribonucleotide binding	486	13	PVP01_0107600,PVP01_0112500,PVP01_0531200,PVP01_0716000,PVP01_0815700,PVP01_0906500,PVP01_0918300,PVP01_1012200,PVP01_1204700,PVP01_1238100,PVP01_1267900,PVP01_1429700,PVP01_1432600,	2.7	2.56	3.22	0.001016	0.00681981	0.115825
Schizont	MF	GO:0017076	purine nucleotide binding	487	13	PVP01_0107600,PVP01_0112500,PVP01_0531200,PVP01_0716000,PVP01_0815700,PVP01_0906500,PVP01_0918300,PVP01_1012200,PVP01_1204700,PVP01_1238100,PVP01_1267900,PVP01_1429700,PVP01_1432600,	2.7	2.56	3.21	0.00103594	0.00681981	0.118097
Schizont	MF	GO:0031072	heat shock protein binding	5	2	PVP01_0831700,PVP01_1315200,	40	38.33	65.99	0.00104484	0.00681981	0.119112
Schizont	MF	GO:0032553	ribonucleotide binding	489	13	PVP01_0107600,PVP01_0112500,PVP01_0531200,PVP01_0716000,PVP01_0815700,PVP01_0906500,PVP01_0918300,PVP01_1012200,PVP01_1204700,PVP01_1238100,PVP01_1267900,PVP01_1429700,PVP01_1432600,	2.7	2.55	3.2	0.00107681	0.00681981	0.122757
Schizont	MF	GO:0097367	carbohydrate derivative binding	494	13	PVP01_0107600,PVP01_0112500,PVP01_0531200,PVP01_0716000,PVP01_0815700,PVP01_0906500,PVP01_0918300,PVP01_1012200,PVP01_1204700,PVP01_1238100,PVP01_1267900,PVP01_1429700,PVP01_1432600,	2.6	2.52	3.16	0.00118501	0.00711005	0.135091
Schizont	MF	GO:0016887	ATPase activity	165	7	PVP01_0107600,PVP01_0531200,PVP01_0716000,PVP01_1012200,PVP01_1238100,PVP01_1267900,PVP01_1429700,	4.2	4.07	4.76	0.00142273	0.00810955	0.162191
Schizont	MF	GO:0043168	anion binding	513	13	PVP01_0107600,PVP01_0112500,PVP01_0531200,PVP01_0716000,PVP01_0815700,PVP01_0906500,PVP01_0918300,PVP01_1012200,PVP01_1204700,PVP01_1238100,PVP01_1267900,PVP01_1429700,PVP01_1432600,	2.5	2.43	3.03	0.00168388	0.00914109	0.191963
Schizont	MF	GO:0005524	ATP binding	395	11	PVP01_0107600,PVP01_0112500,PVP01_0531200,PVP01_0716000,PVP01_0815700,PVP01_1012200,PVP01_1204700,PVP01_1238100,PVP01_1267900,PVP01_1429700,PVP01_1432600,	2.8	2.67	3.24	0.00196758	0.0101956	0.224304
Schizont	MF	GO:0032559	adenyl ribonucleotide binding	399	11	PVP01_0107600,PVP01_0112500,PVP01_0531200,PVP01_0716000,PVP01_0815700,PVP01_1012200,PVP01_1204700,PVP01_1238100,PVP01_1267900,PVP01_1429700,PVP01_1432600,	2.8	2.64	3.2	0.00213387	0.0103417	0.243261
Schizont	MF	GO:0030554	adenyl nucleotide binding	400	11	PVP01_0107600,PVP01_0112500,PVP01_0531200,PVP01_0716000,PVP01_0815700,PVP01_1012200,PVP01_1204700,PVP01_1238100,PVP01_1267900,PVP01_1429700,PVP01_1432600,	2.8	2.64	3.2	0.0021772	0.0103417	0.248201
Schizont	MF	GO:1901265	nucleoside phosphate binding	533	13	PVP01_0107600,PVP01_0112500,PVP01_0531200,PVP01_0716000,PVP01_0815700,PVP01_0906500,PVP01_0918300,PVP01_1012200,PVP01_1204700,PVP01_1238100,PVP01_1267900,PVP01_1429700,PVP01_1432600,	2.4	2.34	2.89	0.00238881	0.010474	0.272324
Schizont	MF	GO:0000166	nucleotide binding	533	13	PVP01_0107600,PVP01_0112500,PVP01_0531200,PVP01_0716000,PVP01_0815700,PVP01_0906500,PVP01_0918300,PVP01_1012200,PVP01_1204700,PVP01_1238100,PVP01_1267900,PVP01_1429700,PVP01_1432600,	2.4	2.34	2.89	0.00238881	0.010474	0.272324
Schizont	MF	GO:0036094	small molecule binding	548	13	PVP01_0107600,PVP01_0112500,PVP01_0531200,PVP01_0716000,PVP01_0815700,PVP01_0906500,PVP01_0918300,PVP01_1012200,PVP01_1204700,PVP01_1238100,PVP01_1267900,PVP01_1429700,PVP01_1432600,	2.4	2.27	2.8	0.00306607	0.0124188	0.349531
Schizont	MF	GO:0017111	nucleoside-triphosphatase activity	243	8	PVP01_0107600,PVP01_0531200,PVP01_0716000,PVP01_0918300,PVP01_1012200,PVP01_1238100,PVP01_1267900,PVP01_1429700,	3.3	3.15	3.69	0.00321738	0.0124188	0.366782
Schizont	MF	GO:0003729	mRNA binding	29	3	PVP01_0521000,PVP01_0807600,PVP01_1429700,	10.3	9.91	11.62	0.00321793	0.0124188	0.366845
Schizont	MF	GO:0003735	structural constituent of ribosome	142	6	PVP01_0530900,PVP01_0817300,PVP01_1014500,PVP01_1106900,PVP01_1212800,PVP01_1240900,	4.2	4.05	4.65	0.0032681	0.0124188	0.372563
Schizont	MF	GO:0016462	pyrophosphatase activity	255	8	PVP01_0107600,PVP01_0531200,PVP01_0716000,PVP01_0918300,PVP01_1012200,PVP01_1238100,PVP01_1267900,PVP01_1429700,	3.1	3.01	3.5	0.0043277	0.0153112	0.493357
Schizont	MF	GO:0016817	hydrolase activity, acting on acid anhydrides	256	8	PVP01_0107600,PVP01_0531200,PVP01_0716000,PVP01_0918300,PVP01_1012200,PVP01_1238100,PVP01_1267900,PVP01_1429700,	3.1	2.99	3.48	0.00443218	0.0153112	0.505268
Schizont	MF	GO:0016818	hydrolase activity, acting on acid anhydrides, in phosphorus-containing anhydrides	256	8	PVP01_0107600,PVP01_0531200,PVP01_0716000,PVP01_0918300,PVP01_1012200,PVP01_1238100,PVP01_1267900,PVP01_1429700,	3.1	2.99	3.48	0.00443218	0.0153112	0.505268
Schizont	MF	GO:0016787	hydrolase activity	587	13	PVP01_0107600,PVP01_0531200,PVP01_0715500,PVP01_0716000,PVP01_0831200,PVP01_0918300,PVP01_1012200,PVP01_1122000,PVP01_1238100,PVP01_1263500,PVP01_1267900,PVP01_1429700,PVP01_1432600,	2.2	2.12	2.59	0.00560067	0.0187787	0.638476
Schizont	MF	GO:0005198	structural molecule activity	161	6	PVP01_0530900,PVP01_0817300,PVP01_1014500,PVP01_1106900,PVP01_1212800,PVP01_1240900,	3.7	3.57	4.06	0.00605787	0.0197313	0.690597
Schizont	MF	GO:0004812	aminoacyl-tRNA ligase activity	37	3	PVP01_0112500,PVP01_1204700,PVP01_1432600,	8.1	7.77	8.87	0.00645527	0.0198892	0.735901
Schizont	MF	GO:0016875	ligase activity, forming carbon-oxygen bonds	37	3	PVP01_0112500,PVP01_1204700,PVP01_1432600,	8.1	7.77	8.87	0.00645527	0.0198892	0.735901
Schizont	MF	GO:0098808	mRNA cap binding	1	1	PVP01_0807600,	100	95.83	inf	0.0104352	0.028324	1
Schizont	MF	GO:0061608	nuclear import signal receptor activity	1	1	PVP01_1427800,	100	95.83	inf	0.0104352	0.028324	1
Schizont	MF	GO:0008534	oxidized purine nucleobase lesion DNA N-glycosylase activity	1	1	PVP01_0715500,	100	95.83	inf	0.0104352	0.028324	1
Schizont	MF	GO:0003972	RNA ligase (ATP) activity	1	1	PVP01_0906500,	100	95.83	inf	0.0104352	0.028324	1
Schizont	MF	GO:0036524	protein deglycase activity	1	1	PVP01_1122000,	100	95.83	inf	0.0104352	0.028324	1
Schizont	MF	GO:0016835	carbon-oxygen lyase activity	21	2	PVP01_0715500,PVP01_1122000,	9.5	9.13	10.38	0.0197308	0.0456936	1
Schizont	MF	GO:0140142	nucleocytoplasmic carrier activity	2	1	PVP01_1427800,	50	47.91	96.87	0.0207637	0.0456936	1
Schizont	MF	GO:0000702	oxidized base lesion DNA N-glycosylase activity	2	1	PVP01_0715500,	50	47.91	96.87	0.0207637	0.0456936	1
Schizont	MF	GO:0008452	RNA ligase activity	2	1	PVP01_0906500,	50	47.91	96.87	0.0207637	0.0456936	1
Schizont	MF	GO:0004824	lysine-tRNA ligase activity	2	1	PVP01_1204700,	50	47.91	96.87	0.0207637	0.0456936	1
Schizont	MF	GO:0004827	proline-tRNA ligase activity	2	1	PVP01_1432600,	50	47.91	96.87	0.0207637	0.0456936	1
Schizont	MF	GO:0004831	tyrosine-tRNA ligase activity	2	1	PVP01_0112500,	50	47.91	96.87	0.0207637	0.0456936	1
Schizont	MF	GO:0030544	Hsp70 protein binding	2	1	PVP01_1315200,	50	47.91	96.87	0.0207637	0.0456936	1
Schizont	MF	GO:0004535	poly(A)-specific ribonuclease activity	2	1	PVP01_1263500,	50	47.91	96.87	0.0207637	0.0456936	1
Schizont	MF	GO:0043167	ion binding	766	14	PVP01_0107600,PVP01_0112500,PVP01_0531200,PVP01_0716000,PVP01_0815700,PVP01_0831200,PVP01_0906500,PVP01_0918300,PVP01_1012200,PVP01_1204700,PVP01_1238100,PVP01_1267900,PVP01_1429700,PVP01_1432600,	1.8	1.75	2.09	0.0208427	0.0456936	1
Schizont	MF	GO:0016874	ligase activity	109	4	PVP01_0112500,PVP01_0906500,PVP01_1204700,PVP01_1432600,	3.7	3.52	3.86	0.0260671	0.056069	1
Schizont	MF	GO:0004725	protein tyrosine phosphatase activity	3	1	PVP01_0831200,	33.3	31.94	48.42	0.0309868	0.0630802	1
Schizont	MF	GO:0016886	ligase activity, forming phosphoric ester bonds	3	1	PVP01_0906500,	33.3	31.94	48.42	0.0309868	0.0630802	1
Schizont	MF	GO:0000175	3'-5'-exoribonuclease activity	3	1	PVP01_1263500,	33.3	31.94	48.42	0.0309868	0.0630802	1
Schizont	MF	GO:0008138	protein tyrosine/serine/threonine phosphatase activity	4	1	PVP01_0831200,	25	23.96	32.28	0.0411053	0.0768198	1
Schizont	MF	GO:0016799	hydrolase activity, hydrolyzing N-glycosyl compounds	4	1	PVP01_0715500,	25	23.96	32.28	0.0411053	0.0768198	1
Schizont	MF	GO:0000339	RNA cap binding	4	1	PVP01_0807600,	25	23.96	32.28	0.0411053	0.0768198	1
Schizont	MF	GO:0140104	molecular carrier activity	4	1	PVP01_1427800,	25	23.96	32.28	0.0411053	0.0768198	1
Schizont	MF	GO:0019104	DNA N-glycosylase activity	4	1	PVP01_0715500,	25	23.96	32.28	0.0411053	0.0768198	1

## Sheet: D
Table S2D. Pseudobulk expression of genes detected in hypnozoites (days 5 and 9 post-infection).
Gene	Description	Total UMIs	Average UMI count	Gene Type	Ortholog count	Paralog count	Computed GO Component IDs	Computed GO Components	Computed GO Function IDs	Computed GO Functions	Computed GO Process IDs	Computed GO Processes	Curated GO Component IDs	Curated GO Components	Curated GO Function IDs	Curated GO Functions	Curated GO Process IDs	Curated GO Processes	EC numbers	EC numbers from OrthoMCL	# TM Domains	SignalP Peptide	SignalP Scores	Protein Length	CDS Length	Molecular Weight	Isoelectric Point	Interpro ID	Interpro Description	PFam ID	PFam Description	PirSF ID	PirSF Description	Prositefamilies ID	Prositefamilies Description	Smart ID	Smart Description	Superfamily ID	Superfamily Description	TigrFam ID	TigrFam Description
PVP01_0905800	histone H4, putative	13146	22.9024	protein coding gene	51	0	GO:0042025;GO:0000786;GO:0005634	host cell nucleus;nucleosome;nucleus	GO:0003677;GO:0046982	DNA binding;protein heterodimerization activity	GO:0006352	DNA-templated transcription, initiation	N/A	N/A	N/A	N/A	N/A	N/A	N/A	N/A	0	N/A	N/A	103	312	11456	11.8	IPR001951;IPR004823;IPR009072;IPR019809;IPR035425	Histone H4;TATA box binding protein associated factor (TAF);Histone-fold;Histone H4, conserved site;CENP-T/Histone H4, histone fold	PF15511	CENP-T/Histone H4, histone fold	N/A	N/A	N/A	N/A	SM00417;SM00803	Histone H4;TATA box binding protein associated factor (TAF)	SSF47113	Histone-fold	N/A	N/A
PVP01_0905900	histone 2B, putative	8084	14.0836	protein coding gene	108	2	GO:0000786;GO:0005634	nucleosome;nucleus	GO:0003677;GO:0046982	DNA binding;protein heterodimerization activity	N/A	N/A	N/A	N/A	N/A	N/A	N/A	N/A	N/A	N/A	0	N/A	N/A	118	357	13214	10.96	IPR000558;IPR007125;IPR009072	Histone H2B;Histone H2A/H2B/H3;Histone-fold	PF00125	Histone H2A/H2B/H3	N/A	N/A	N/A	N/A	SM00427	Histone H2B	SSF47113	Histone-fold	N/A	N/A
PVP01_1131600	histone H3 variant, putative	7972	13.8885	protein coding gene	109	1	GO:0000786;GO:0005634	nucleosome;nucleus	GO:0003677;GO:0046982	DNA binding;protein heterodimerization activity	N/A	N/A	N/A	N/A	N/A	N/A	N/A	N/A	N/A	3.6.1.- (In phosphorus-containing anhydrides.)	0	N/A	N/A	136	411	15441	11.74	IPR000164;IPR007125;IPR009072	Histone H3/CENP-A;Histone H2A/H2B/H3;Histone-fold	PF00125	Histone H2A/H2B/H3	N/A	N/A	N/A	N/A	SM00428	Histone H3/CENP-A	SSF47113	Histone-fold	N/A	N/A
PVP01_0822500	40S ribosomal protein S11, putative	7172	12.4948	protein coding gene	110	1	GO:0005840	ribosome	GO:0003735	structural constituent of ribosome	GO:0006412	translation	GO:0022627	cytosolic small ribosomal subunit	GO:0003735	structural constituent of ribosome	N/A	N/A	N/A	N/A	0	N/A	N/A	161	486	18721	10.83	IPR000266;IPR012340;IPR019979;IPR028333;IPR032440	Ribosomal protein S17/S11;Nucleic acid-binding, OB-fold;Ribosomal protein S17, conserved site;Ribosomal protein S17, archaeal/eukaryotic;40S ribosomal protein S11, N-terminal	PF00366;PF16205	Ribosomal protein S17/S11;40S ribosomal protein S11, N-terminal	N/A	N/A	N/A	N/A	N/A	N/A	SSF50249	Nucleic acid-binding, OB-fold	TIGR03630	Ribosomal protein S17, archaeal/eukaryotic
PVP01_1131700	histone H2A, putative	4365	7.60453	protein coding gene	56	0	GO:0000786;GO:0005634	nucleosome;nucleus	GO:0003677;GO:0046982	DNA binding;protein heterodimerization activity	N/A	N/A	N/A	N/A	N/A	N/A	N/A	N/A	N/A	N/A	0	N/A	N/A	133	402	14222	10.95	IPR002119;IPR007125;IPR009072;IPR032454;IPR032458	Histone H2A;Histone H2A/H2B/H3;Histone-fold;Histone H2A, C-terminal domain;Histone H2A conserved site	PF00125;PF16211	Histone H2A/H2B/H3;Histone H2A, C-terminal domain	N/A	N/A	N/A	N/A	SM00414	Histone H2A	SSF47113	Histone-fold	N/A	N/A
PVP01_1460700	translation initiation factor SUI1, putative	4198	7.31359	protein coding gene	55	0	N/A	N/A	GO:0003743	translation initiation factor activity	GO:0006413	translational initiation	N/A	N/A	N/A	N/A	N/A	N/A	N/A	N/A	0	N/A	N/A	115	348	12837	10.06	IPR001950;IPR005874;IPR036877	SUI1 domain;Eukaryotic translation initiation factor SUI1;SUI1 domain superfamily	PF01253	SUI1 domain	PIRSF004499	Eukaryotic translation initiation factor SUI1	N/A	N/A	N/A	N/A	SSF55159	SUI1 domain superfamily	TIGR01160	Eukaryotic translation initiation factor SUI1
PVP01_1429000	CCR4-associated factor 1, putative	2906	5.06272	protein coding gene	53	0	GO:0030014	CCR4-NOT complex	GO:0003676;GO:0004535	nucleic acid binding;poly(A)-specific ribonuclease activity	N/A	N/A	GO:0030014;GO:0005829	CCR4-NOT complex;cytosol	N/A	N/A	N/A	N/A	3.1.13.4 (Poly(A)-specific ribonuclease)	3.1.13.4 (Poly(A)-specific ribonuclease)	0	N/A	N/A	2030	6093	209641	9.38	IPR006941;IPR012337;IPR039637	Ribonuclease CAF1;Ribonuclease H-like superfamily;CCR4-NOT transcription complex subunit 7/8/Pop2	PF04857	Ribonuclease CAF1	N/A	N/A	N/A	N/A	N/A	N/A	SSF53098	Ribonuclease H-like superfamily	N/A	N/A
PVP01_0705100	zinc finger protein, putative	2888	5.03136	protein coding gene	2	0	N/A	N/A	GO:0046872	metal ion binding	N/A	N/A	N/A	N/A	N/A	N/A	N/A	N/A	N/A	N/A	0	N/A	N/A	842	2529	92512	8.17	IPR000571;IPR036855	Zinc finger, CCCH-type;Zinc finger, CCCH-type superfamily	N/A	N/A	N/A	N/A	N/A	N/A	SM00356	Zinc finger, CCCH-type	SSF90229	Zinc finger, CCCH-type superfamily	N/A	N/A
PVP01_1340900	plasmepsin IV, putative	2737	4.76829	protein coding gene	192	1	GO:0016021	integral component of membrane	GO:0004190	aspartic-type endopeptidase activity	GO:0006508	proteolysis	N/A	N/A	N/A	N/A	N/A	N/A	N/A	3.4.23.1 (Pepsin A);3.4.23.20 (Penicillopepsin);3.4.23.24 (Candidapepsin);3.4.23.3 (Gastricsin);3.4.23.38 (Plasmepsin I);3.4.23.39 (Plasmepsin II);3.4.23.4 (Chymosin)	1	N/A	N/A	450	1353	51681	4.93	IPR001461;IPR001969;IPR021109;IPR033121;IPR034164	Aspartic peptidase A1 family;Aspartic peptidase, active site;Aspartic peptidase domain superfamily;Peptidase family A1 domain;Pepsin-like domain	PF00026	Peptidase family A1 domain	N/A	N/A	N/A	N/A	N/A	N/A	SSF50630	Aspartic peptidase domain superfamily	N/A	N/A
PVP01_0304700	liver specific protein 2	2720	4.73868	protein coding gene	6	0	N/A	N/A	N/A	N/A	N/A	N/A	GO:0016020;GO:0020005	membrane;symbiont-containing vacuole membrane	N/A	N/A	GO:0009410	response to xenobiotic stimulus	N/A	N/A	0	N/A	N/A	2519	7560	272804	5.33	IPR010884	6-Cysteine (6-Cys) domain	PF07422	6-Cysteine (6-Cys) domain	N/A	N/A	N/A	N/A	SM00970	6-Cysteine (6-Cys) domain	N/A	N/A	N/A	N/A
PVP01_1463200	actin, putative	2712	4.72474	protein coding gene	110	1	N/A	N/A	N/A	N/A	N/A	N/A	GO:0009986	cell surface	N/A	N/A	N/A	N/A	N/A	N/A	0	N/A	N/A	376	1131	41871	5	IPR004000;IPR004001;IPR020902;IPR043129	Actin family;Actin, conserved site;Actin/actin-like conserved site;ATPase, nucleotide binding domain	PF00022	Actin family	N/A	N/A	N/A	N/A	SM00268	Actin family	SSF53067	ATPase, nucleotide binding domain	N/A	N/A
PVP01_1248900	vivapain-1	2696	4.69686	protein coding gene	190	3	GO:0016021	integral component of membrane	GO:0008234	cysteine-type peptidase activity	GO:0006508	proteolysis	N/A	N/A	N/A	N/A	N/A	N/A	N/A	3.4.22.- (Cysteine endopeptidases.);3.4.22.15 (Cathepsin L);3.4.22.41 (Cathepsin F);3.4.22.51 (Cruzipain)	1	N/A	N/A	583	1752	65736	7.7	IPR000169;IPR000668;IPR013201;IPR025660;IPR025661;IPR038765;IPR039417	Cysteine peptidase, cysteine active site;Peptidase C1A, papain C-terminal;Cathepsin propeptide inhibitor domain (I29);Cysteine peptidase, histidine active site;Cysteine peptidase, asparagine active site;Papain-like cysteine peptidase superfamily;Papain-like cysteine endopeptidase	PF00112;PF08246	Peptidase C1A, papain C-terminal;Cathepsin propeptide inhibitor domain (I29)	N/A	N/A	N/A	N/A	SM00645;SM00848	Peptidase C1A, papain C-terminal;Cathepsin propeptide inhibitor domain (I29)	SSF54001	Papain-like cysteine peptidase superfamily	N/A	N/A
PVP01_1459800	40S ribosomal protein S17, putative	2596	4.52265	protein coding gene	50	0	GO:0005840	ribosome	GO:0003735	structural constituent of ribosome	GO:0006412	translation	N/A	N/A	N/A	N/A	N/A	N/A	N/A	N/A	0	N/A	N/A	137	414	16062	11.03	IPR001210;IPR018273;IPR036401	Ribosomal protein S17e;Ribosomal protein S17e, conserved site;Ribosomal protein S17e-like superfamily	PF00833	Ribosomal protein S17e	N/A	N/A	N/A	N/A	N/A	N/A	SSF116820	Ribosomal protein S17e-like superfamily	N/A	N/A
PVP01_1265900	KS1 protein precursor, putative	2595	4.52091	protein coding gene	3	0	N/A	N/A	N/A	N/A	N/A	N/A	N/A	N/A	N/A	N/A	N/A	N/A	N/A	N/A	0	N/A	N/A	242	729	28081	3.35	N/A	N/A	N/A	N/A	N/A	N/A	N/A	N/A	N/A	N/A	N/A	N/A	N/A	N/A
PVP01_0903900	60S acidic ribosomal protein P1, putative	2476	4.31359	protein coding gene	56	0	GO:0005840	ribosome	GO:0003735	structural constituent of ribosome	GO:0006414	translational elongation	N/A	N/A	N/A	N/A	N/A	N/A	N/A	4.2.99.18 (DNA-(apurinic or apyrimidinic site) lyase)	0	N/A	N/A	119	360	12838	4.29	IPR027534	Ribosomal protein L12 family	PF00428	N/A	N/A	N/A	N/A	N/A	N/A	N/A	N/A	N/A	N/A	N/A
PVP01_1304900	high mobility group protein B3, putative	2434	4.24042	protein coding gene	85	2	GO:0005634	nucleus	GO:0003677	DNA binding	N/A	N/A	N/A	N/A	N/A	N/A	N/A	N/A	N/A	N/A	0	N/A	N/A	2917	8754	318631	6.88	IPR001005;IPR009057;IPR009071;IPR036910;IPR039467	SANT/Myb domain;Homeobox-like domain superfamily;High mobility group box domain;High mobility group box domain superfamily;Transcription factor TFIIIB component B'', Myb domain	PF09011;PF15963	High mobility group box domain;Transcription factor TFIIIB component B'', Myb domain	N/A	N/A	N/A	N/A	SM00398;SM00717	High mobility group box domain;SANT/Myb domain	SSF46689;SSF47095	Homeobox-like domain superfamily;High mobility group box domain superfamily	N/A	N/A
PVP01_1003900	conserved Plasmodium protein, unknown function	2395	4.17247	protein coding gene	6	0	N/A	N/A	N/A	N/A	N/A	N/A	N/A	N/A	N/A	N/A	N/A	N/A	N/A	N/A	0	N/A	N/A	108	327	12478	10.4	N/A	N/A	N/A	N/A	N/A	N/A	N/A	N/A	N/A	N/A	N/A	N/A	N/A	N/A
PVP01_0515400	heat shock protein 70, putative	2312	4.02787	protein coding gene	141	1	N/A	N/A	GO:0005524	ATP binding	N/A	N/A	N/A	N/A	N/A	N/A	N/A	N/A	N/A	1.3.1.74 (2-alkenal reductase (NAD(P)(+)));3.6.1.15 (Nucleoside-triphosphate phosphatase);3.6.1.3 (Deleted entry);3.6.4.10 (Non-chaperonin molecular chaperone ATPase)	0	N/A	N/A	690	2073	74945	5.33	IPR013126;IPR018181;IPR029047;IPR029048;IPR043129	Heat shock protein 70 family;Heat shock protein 70, conserved site;Heat shock protein 70kD, peptide-binding domain superfamily;Heat shock protein 70kD, C-terminal domain superfamily;ATPase, nucleotide binding domain	PF00012	Heat shock protein 70 family	N/A	N/A	N/A	N/A	N/A	N/A	SSF100920;SSF100934;SSF53067	Heat shock protein 70kD, peptide-binding domain superfamily;Heat shock protein 70kD, C-terminal domain superfamily;ATPase, nucleotide binding domain	N/A	N/A
PVP01_0516800	zinc finger protein, putative	2265	3.94599	protein coding gene	56	0	N/A	N/A	GO:0003677;GO:0008270	DNA binding;zinc ion binding	N/A	N/A	N/A	N/A	N/A	N/A	N/A	N/A	N/A	N/A	0	N/A	N/A	215	648	24431	7.48	IPR000058;IPR002653;IPR035896	Zinc finger, AN1-type;Zinc finger, A20-type;AN1-like Zinc finger	PF01428;PF01754	Zinc finger, AN1-type;Zinc finger, A20-type	N/A	N/A	N/A	N/A	SM00154;SM00259	Zinc finger, AN1-type;Zinc finger, A20-type	SSF118310;SSF57716	AN1-like Zinc finger	N/A	N/A
PVP01_0527700	conserved Plasmodium protein, unknown function	2256	3.93031	protein coding gene	14	0	N/A	N/A	N/A	N/A	N/A	N/A	N/A	N/A	N/A	N/A	N/A	N/A	N/A	N/A	0	N/A	N/A	771	2316	84938	9.93	N/A	N/A	N/A	N/A	N/A	N/A	N/A	N/A	N/A	N/A	N/A	N/A	N/A	N/A
PVP01_1418700	40S ribosomal protein S19, putative	2208	3.84669	protein coding gene	55	0	GO:0005840;GO:0015935	ribosome;small ribosomal subunit	GO:0003723;GO:0003735	RNA binding;structural constituent of ribosome	GO:0006412	translation	N/A	N/A	N/A	N/A	N/A	N/A	N/A	N/A	0	N/A	N/A	145	438	16903	10.95	IPR002222;IPR005713;IPR020934;IPR023575	Ribosomal protein S19/S15;Ribosomal protein S19A/S15e;Ribosomal protein S19 conserved site;Ribosomal protein S19, superfamily	PF00203	Ribosomal protein S19/S15	PIRSF002144	Ribosomal protein S19/S15	N/A	N/A	N/A	N/A	SSF54570	Ribosomal protein S19, superfamily	TIGR01025	Ribosomal protein S19A/S15e
PVP01_1412800	M1-family alanyl aminopeptidase, putative	2204	3.83972	protein coding gene	55	0	N/A	N/A	GO:0004177;GO:0008237;GO:0008270	aminopeptidase activity;metallopeptidase activity;zinc ion binding	GO:0006508	proteolysis	GO:0005829	cytosol	N/A	N/A	N/A	N/A	3.4.11.2 (Membrane alanyl aminopeptidase)	3.4.11.1 (Leucyl aminopeptidase);3.4.11.14 (Cytosol alanyl aminopeptidase);3.4.11.2 (Membrane alanyl aminopeptidase)	1	NN: MIRKKMLNFHFLFITVLVALA	NN Sum: , NN D: , HMM Prob:	1097	3294	126073	7.23	IPR001930;IPR012779;IPR014782;IPR024601;IPR035414;IPR042097	Peptidase M1, alanine aminopeptidase/leukotriene A4 hydrolase;Peptidase M1, alanyl aminopeptidase;Peptidase M1, membrane alanine aminopeptidase;Peptidase M1, alanyl aminopeptidase, C-terminal;Peptidase M1, alanyl aminopeptidase, Ig-like fold;Aminopeptidase N-like , N-terminal	PF01433;PF11940;PF17432;PF17900	Peptidase M1, membrane alanine aminopeptidase;Peptidase M1, alanyl aminopeptidase, Ig-like fold;Peptidase M1, alanyl aminopeptidase, C-terminal	N/A	N/A	N/A	N/A	N/A	N/A	SSF55486;SSF63737	Aminopeptidase N-like , N-terminal	TIGR02414	Peptidase M1, alanyl aminopeptidase
PVP01_1308000	protein phosphatase PPM11, putative	2157	3.75784	protein coding gene	108	1	N/A	N/A	GO:0003824;GO:0016791	catalytic activity;phosphatase activity	N/A	N/A	N/A	N/A	N/A	N/A	N/A	N/A	3.1.3.16 (Protein-serine/threonine phosphatase)	N/A	0	N/A	N/A	1471	4416	166226	6.33	IPR001932;IPR036457;IPR039123	PPM-type phosphatase domain;PPM-type phosphatase domain superfamily;Protein phosphatase 2C	N/A	N/A	N/A	N/A	N/A	N/A	SM00332	PPM-type phosphatase domain	SSF81606	PPM-type phosphatase domain superfamily	N/A	N/A
PVP01_1302200	high mobility group protein B1, putative	2143	3.73345	protein coding gene	55	0	GO:0005634	nucleus	GO:0003677	DNA binding	N/A	N/A	N/A	N/A	N/A	N/A	N/A	N/A	N/A	1.3.1.74 (2-alkenal reductase (NAD(P)(+)))	0	N/A	N/A	107	324	12611	10.62	IPR009071;IPR036910	High mobility group box domain;High mobility group box domain superfamily	PF00505	High mobility group box domain	N/A	N/A	N/A	N/A	SM00398	High mobility group box domain	SSF47095	High mobility group box domain superfamily	N/A	N/A
PVP01_0316800	conserved protein, unknown function	2112	3.67944	protein coding gene	55	0	N/A	N/A	N/A	N/A	N/A	N/A	GO:0071944	cell periphery	N/A	N/A	N/A	N/A	N/A	N/A	0	NN: MMLVKCSILVGVLTLVSSVAA	NN Sum: , NN D: , HMM Prob:	238	717	27469	5.9	N/A	N/A	N/A	N/A	N/A	N/A	N/A	N/A	N/A	N/A	N/A	N/A	N/A	N/A
PVP01_0811900	PRE-binding protein, putative	2102	3.66202	protein coding gene	55	0	N/A	N/A	GO:0003723;GO:0003676	RNA binding;nucleic acid binding	N/A	N/A	GO:0005634	nucleus	GO:0003700;GO:0003690	DNA-binding transcription factor activity;double-stranded DNA binding	GO:0006355	regulation of transcription, DNA-templated	N/A	N/A	0	N/A	N/A	985	2958	111879	9.92	IPR004087;IPR004088;IPR036612	K Homology domain;K Homology domain, type 1;K Homology domain, type 1 superfamily	PF00013	K Homology domain, type 1	N/A	N/A	N/A	N/A	SM00322	K Homology domain	SSF54791	K Homology domain, type 1 superfamily	N/A	N/A
PVP01_0916200	vivapain-2	2078	3.62021	protein coding gene	190	3	GO:0016021	integral component of membrane	GO:0008234	cysteine-type peptidase activity	GO:0006508	proteolysis	N/A	N/A	N/A	N/A	N/A	N/A	N/A	3.4.22.- (Cysteine endopeptidases.);3.4.22.15 (Cathepsin L);3.4.22.41 (Cathepsin F);3.4.22.51 (Cruzipain)	1	N/A	N/A	487	1464	55148	5.61	IPR000169;IPR000668;IPR013201;IPR038765;IPR039417	Cysteine peptidase, cysteine active site;Peptidase C1A, papain C-terminal;Cathepsin propeptide inhibitor domain (I29);Papain-like cysteine peptidase superfamily;Papain-like cysteine endopeptidase	PF00112;PF08246	Peptidase C1A, papain C-terminal;Cathepsin propeptide inhibitor domain (I29)	N/A	N/A	N/A	N/A	SM00645;SM00848	Peptidase C1A, papain C-terminal;Cathepsin propeptide inhibitor domain (I29)	SSF54001	Papain-like cysteine peptidase superfamily	N/A	N/A
PVP01_0930700	60S ribosomal protein L38, putative	1991	3.46864	protein coding gene	52	0	GO:0005840	ribosome	GO:0003735	structural constituent of ribosome	GO:0006412	translation	N/A	N/A	N/A	N/A	N/A	N/A	N/A	N/A	0	N/A	N/A	93	282	11033	11.28	IPR002675	Ribosomal protein L38e	PF01781	Ribosomal protein L38e	N/A	N/A	N/A	N/A	N/A	N/A	N/A	N/A	N/A	N/A
PVP01_0944700	40S ribosomal protein S21, putative	1981	3.45122	protein coding gene	55	0	GO:0005840	ribosome	GO:0003735	structural constituent of ribosome	GO:0006412	translation	N/A	N/A	N/A	N/A	N/A	N/A	N/A	N/A	0	N/A	N/A	82	249	9124	8.53	IPR001931	Ribosomal protein S21e	PF01249	Ribosomal protein S21e	PIRSF002148	Ribosomal protein S21e	N/A	N/A	N/A	N/A	N/A	N/A	N/A	N/A
PVP01_0929800	parasitophorous vacuolar protein 1, putative	1978	3.44599	protein coding gene	52	0	N/A	N/A	N/A	N/A	N/A	N/A	GO:0020003	symbiont-containing vacuole	GO:0044877	protein-containing complex binding	N/A	N/A	N/A	N/A	0	NN: MMKKAALSILLLLLPVYS	NN Sum: , NN D: , HMM Prob:	429	1290	48066	4.45	N/A	N/A	N/A	N/A	N/A	N/A	N/A	N/A	N/A	N/A	N/A	N/A	N/A	N/A
PVP01_1244000	glyceraldehyde-3-phosphate dehydrogenase, putative	1826	3.18118	protein coding gene	53	0	N/A	N/A	GO:0051287;GO:0050661;GO:0004365;GO:0016620	NAD binding;NADP binding;glyceraldehyde-3-phosphate dehydrogenase (NAD+) (phosphorylating) activity;oxidoreductase activity, acting on the aldehyde or oxo group of donors, NAD or NADP as acceptor	GO:0006006;GO:0006096;GO:0055114	glucose metabolic process;glycolytic process;oxidation-reduction process	GO:0009986	cell surface	N/A	N/A	N/A	N/A	1.2.1.12 (Glyceraldehyde-3-phosphate dehydrogenase (phosphorylating))	1.2.1.12 (Glyceraldehyde-3-phosphate dehydrogenase (phosphorylating));1.2.1.13 (Glyceraldehyde-3-phosphate dehydrogenase (NADP(+)) (phosphorylating));1.2.1.59 (Glyceraldehyde-3-phosphate dehydrogenase (NAD(P)(+)) (phosphorylating));2.6.99.- (Transferring other nitrogenous groups.);2.7.1.105 (6-phosp	0	N/A	N/A	337	1014	36690	7.69	IPR006424;IPR020828;IPR020829;IPR020830;IPR020831;IPR036291	Glyceraldehyde-3-phosphate dehydrogenase, type I;Glyceraldehyde 3-phosphate dehydrogenase, NAD(P) binding domain;Glyceraldehyde 3-phosphate dehydrogenase, catalytic domain;Glyceraldehyde 3-phosphate dehydrogenase, active site;Glyceraldehyde/Erythrose phosphate dehydrogenase family;NAD(P)-binding domain superfamily	PF00044;PF02800	Glyceraldehyde 3-phosphate dehydrogenase, NAD(P) binding domain;Glyceraldehyde 3-phosphate dehydrogenase, catalytic domain	PIRSF000149	Glyceraldehyde/Erythrose phosphate dehydrogenase family	N/A	N/A	SM00846	Glyceraldehyde 3-phosphate dehydrogenase, NAD(P) binding domain	SSF51735;SSF55347	NAD(P)-binding domain superfamily	TIGR01534	Glyceraldehyde-3-phosphate dehydrogenase, type I
PVP01_0414800	60S ribosomal protein L37ae, putative	1807	3.14808	protein coding gene	56	0	GO:0005840	ribosome	GO:0003735	structural constituent of ribosome	GO:0006412	translation	N/A	N/A	N/A	N/A	N/A	N/A	N/A	N/A	0	N/A	N/A	96	291	10803	11.17	IPR002674;IPR011332	Ribosomal protein L37ae;Zinc-binding ribosomal protein	PF01780	Ribosomal protein L37ae	N/A	N/A	N/A	N/A	N/A	N/A	SSF57829	Zinc-binding ribosomal protein	TIGR00280	Ribosomal protein L37ae
PVP01_1301400	SRAP domain-containing protein, putative	1795	3.12718	protein coding gene	43	0	N/A	N/A	GO:0008233;GO:0003697	peptidase activity;single-stranded DNA binding	GO:0006974;GO:0018142	cellular response to DNA damage stimulus;protein-DNA covalent cross-linking	N/A	N/A	N/A	N/A	N/A	N/A	N/A	3.1.25.- (Site-specific endodeoxyribonucleases specific for altered bases.)	0	N/A	N/A	380	1143	43917	6.03	IPR003738;IPR036590	SOS response associated peptidase (SRAP);SOS response associated peptidase-like	PF02586	SOS response associated peptidase (SRAP)	N/A	N/A	N/A	N/A	N/A	N/A	SSF143081	SOS response associated peptidase-like	N/A	N/A
PVP01_0203400	eukaryotic translation initiation factor 4E, putative	1775	3.09233	protein coding gene	55	0	N/A	N/A	GO:0003723;GO:0003743	RNA binding;translation initiation factor activity	GO:0006413	translational initiation	N/A	N/A	N/A	N/A	N/A	N/A	N/A	N/A	0	N/A	N/A	679	2040	76712	9.86	IPR001040;IPR023398	Translation Initiation factor eIF- 4e;Translation Initiation factor eIF- 4e-like	PF01652	Translation Initiation factor eIF- 4e	N/A	N/A	N/A	N/A	N/A	N/A	SSF55418	Translation Initiation factor eIF- 4e-like	N/A	N/A
PVP01_0111000	60S ribosomal protein L34, putative	1732	3.01742	protein coding gene	55	0	GO:0005840	ribosome	GO:0003735	structural constituent of ribosome	GO:0006412	translation	N/A	N/A	N/A	N/A	N/A	N/A	N/A	N/A	0	N/A	N/A	150	453	17323	11.5	IPR008195;IPR018065	Ribosomal protein L34Ae;Ribosomal protein L34e, conserved site	PF01199	Ribosomal protein L34Ae	N/A	N/A	N/A	N/A	N/A	N/A	N/A	N/A	N/A	N/A
PVP01_1405400	small heat shock protein, putative	1729	3.0122	protein coding gene	110	1	N/A	N/A	N/A	N/A	N/A	N/A	N/A	N/A	N/A	N/A	N/A	N/A	N/A	N/A	0	N/A	N/A	209	630	24720	6.28	IPR002068;IPR008978;IPR031107	Alpha crystallin/Hsp20 domain;HSP20-like chaperone;Small heat shock protein HSP20	PF00011	Alpha crystallin/Hsp20 domain	N/A	N/A	N/A	N/A	N/A	N/A	SSF49764	HSP20-like chaperone	N/A	N/A
PVP01_1426300	60S ribosomal protein L13-2, putative	1722	3	protein coding gene	56	0	GO:0005840	ribosome	GO:0003735	structural constituent of ribosome	GO:0006412	translation	N/A	N/A	N/A	N/A	N/A	N/A	N/A	N/A	0	N/A	N/A	215	648	25489	11.34	IPR001380	Ribosomal protein L13e	PF01294	Ribosomal protein L13e	N/A	N/A	N/A	N/A	N/A	N/A	N/A	N/A	N/A	N/A
PVP01_1103100	conserved protein, unknown function	1699	2.95993	protein coding gene	54	0	N/A	N/A	N/A	N/A	N/A	N/A	N/A	N/A	N/A	N/A	N/A	N/A	N/A	N/A	0	N/A	N/A	380	1143	42873	7.25	N/A	N/A	N/A	N/A	N/A	N/A	N/A	N/A	N/A	N/A	SSF50729	N/A	N/A	N/A
PVP01_0702300	60S ribosomal protein L32, putative	1665	2.9007	protein coding gene	55	0	GO:0005840	ribosome	GO:0003735	structural constituent of ribosome	GO:0006412	translation	N/A	N/A	N/A	N/A	N/A	N/A	N/A	N/A	0	N/A	N/A	131	396	15561	11.76	IPR001515;IPR018263;IPR036351	Ribosomal protein L32e;Ribosomal protein L32e, conserved site;Ribosomal protein L32e superfamily	PF01655	Ribosomal protein L32e	N/A	N/A	N/A	N/A	SM01393	Ribosomal protein L32e	SSF52042	Ribosomal protein L32e superfamily	N/A	N/A
PVP01_0724400	parasitophorous vacuolar protein 5, putative	1637	2.85192	protein coding gene	55	0	N/A	N/A	N/A	N/A	N/A	N/A	GO:0020020;GO:0020003	food vacuole;symbiont-containing vacuole	N/A	N/A	GO:0006979	response to oxidative stress	N/A	N/A	0	NN: MIARVFFFFVFLLFSSVRT	NN Sum: , NN D: , HMM Prob:	211	636	24260	4.62	IPR012674	Calycin	N/A	N/A	N/A	N/A	N/A	N/A	N/A	N/A	SSF50814	Calycin	N/A	N/A
PVP01_1032600	merozoite surface protein 8	1625	2.83101	protein coding gene	54	0	GO:0016021	integral component of membrane	N/A	N/A	N/A	N/A	GO:0009986;GO:0020020	cell surface;food vacuole	GO:0005515	protein binding	N/A	N/A	N/A	N/A	1	NN: MRKNAQIVIFCLFGLLSYRCGA	NN Sum: , NN D: , HMM Prob:	487	1464	54732	4.92	IPR000742;IPR024731	EGF-like domain;EGF domain	PF12947	EGF domain	N/A	N/A	N/A	N/A	SM00181	EGF-like domain	SSF57196	N/A	N/A	N/A
PVP01_1121300	eukaryotic translation initiation factor 2-alpha kinase, putative	1618	2.81882	protein coding gene	46	0	N/A	N/A	GO:0005524;GO:0004672;GO:0003743	ATP binding;protein kinase activity;translation initiation factor activity	GO:0006468	protein phosphorylation	N/A	N/A	N/A	N/A	N/A	N/A	N/A	2.7.1.- (Phosphotransferases with an alcohol group as acceptor.);2.7.10.2 (Non-specific protein-tyrosine kinase);2.7.11.1 (Non-specific serine/threonine protein kinase)	0	N/A	N/A	2587	7764	299127	9.46	IPR000719;IPR008271;IPR011009;IPR017441	Protein kinase domain;Serine/threonine-protein kinase, active site;Protein kinase-like domain superfamily;Protein kinase, ATP binding site	PF00069	Protein kinase domain	N/A	N/A	N/A	N/A	SM00220	Protein kinase domain	SSF56112	Protein kinase-like domain superfamily	N/A	N/A
PVP01_0622400	antigen UB05, putative	1616	2.81533	protein coding gene	55	0	GO:0016021	integral component of membrane	N/A	N/A	N/A	N/A	N/A	N/A	N/A	N/A	N/A	N/A	N/A	N/A	2	N/A	N/A	120	363	14031	9.91	N/A	N/A	N/A	N/A	N/A	N/A	N/A	N/A	N/A	N/A	N/A	N/A	N/A	N/A
PVP01_1207300	DNA/RNA-binding protein Alba 4, putative	1586	2.76307	protein coding gene	55	0	N/A	N/A	GO:0003676	nucleic acid binding	N/A	N/A	GO:0005737;GO:0005829;GO:0005634	cytoplasm;cytosol;nucleus	GO:0003677;GO:0003723;GO:0044877	DNA binding;RNA binding;protein-containing complex binding	GO:0006417	regulation of translation	N/A	N/A	0	N/A	N/A	373	1122	42069	7.7	IPR036882	Alba-like domain superfamily	N/A	N/A	N/A	N/A	N/A	N/A	N/A	N/A	SSF82704	Alba-like domain superfamily	N/A	N/A
PVP01_0106700	conserved Plasmodium protein, unknown function	1583	2.75784	protein coding gene	10	0	N/A	N/A	N/A	N/A	N/A	N/A	N/A	N/A	N/A	N/A	N/A	N/A	N/A	N/A	0	N/A	N/A	1934	5805	200039	8.88	N/A	N/A	N/A	N/A	N/A	N/A	N/A	N/A	N/A	N/A	N/A	N/A	N/A	N/A
PVP01_0806500	G-strand-binding protein 2, putative	1555	2.70906	protein coding gene	55	0	N/A	N/A	GO:0003677;GO:0003723;GO:0003676	DNA binding;RNA binding;nucleic acid binding	N/A	N/A	GO:0005737;GO:0005634	cytoplasm;nucleus	GO:0051880;GO:0003723;GO:0042162	G-quadruplex DNA binding;RNA binding;telomeric DNA binding	N/A	N/A	N/A	N/A	0	N/A	N/A	250	753	29986	9.17	IPR000504;IPR035979	RNA recognition motif domain;RNA-binding domain superfamily	PF00076	RNA recognition motif domain	N/A	N/A	N/A	N/A	SM00360	RNA recognition motif domain	SSF54928	RNA-binding domain superfamily	N/A	N/A
PVP01_1137500	60S ribosomal protein L39, putative	1555	2.70906	protein coding gene	52	0	GO:0005840	ribosome	GO:0003735	structural constituent of ribosome	GO:0006412	translation	N/A	N/A	N/A	N/A	N/A	N/A	N/A	N/A	0	N/A	N/A	51	156	6422	12.53	IPR000077;IPR020083;IPR023626	Ribosomal protein L39e;Ribosomal protein L39e, conserved site;Ribosomal protein L39e domain superfamily	PF00832	Ribosomal protein L39e	N/A	N/A	N/A	N/A	N/A	N/A	SSF48662	Ribosomal protein L39e domain superfamily	N/A	N/A
PVP01_0833000	60S ribosomal protein L7, putative	1551	2.70209	protein coding gene	55	0	GO:0022625	cytosolic large ribosomal subunit	GO:0003735	structural constituent of ribosome	GO:0000463	maturation of LSU-rRNA from tricistronic rRNA transcript (SSU-rRNA, 5.8S rRNA, LSU-rRNA)	GO:0022625	cytosolic large ribosomal subunit	GO:0003735	structural constituent of ribosome	N/A	N/A	N/A	N/A	0	N/A	N/A	256	771	30680	11.04	IPR005998;IPR012988;IPR016082;IPR035808;IPR036919;IPR039699	Ribosomal protein L7, eukaryotic;Ribosomal protein L30, N-terminal;Ribosomal protein L30, ferredoxin-like fold domain;Ribosomal protein L7, eukaryotic/archaeal;Ribosomal protein L30, ferredoxin-like fold domain superfamily;Ribosomal protein L7/L30	PF00327;PF08079	Ribosomal protein L30, ferredoxin-like fold domain;Ribosomal protein L30, N-terminal	N/A	N/A	N/A	N/A	N/A	N/A	SSF55129	Ribosomal protein L30, ferredoxin-like fold domain superfamily	TIGR01310	Ribosomal protein L7, eukaryotic
PVP01_0716300	endoplasmic reticulum chaperone BiP, putative	1546	2.69338	protein coding gene	141	1	GO:0005783	endoplasmic reticulum	GO:0005524	ATP binding	N/A	N/A	GO:0009986;GO:0005783	cell surface;endoplasmic reticulum	N/A	N/A	N/A	N/A	N/A	1.3.1.74 (2-alkenal reductase (NAD(P)(+)));3.6.1.15 (Nucleoside-triphosphate phosphatase);3.6.1.3 (Deleted entry);3.6.4.10 (Non-chaperonin molecular chaperone ATPase)	0	NN: MRNTRPFIFLLALSLLNCIRG	NN Sum: , NN D: , HMM Prob:	652	1959	72383	5.03	IPR013126;IPR018181;IPR029047;IPR029048;IPR042050;IPR043129	Heat shock protein 70 family;Heat shock protein 70, conserved site;Heat shock protein 70kD, peptide-binding domain superfamily;Heat shock protein 70kD, C-terminal domain superfamily;Endoplasmic reticulum chaperone BIP, nucleotide-binding domain;ATPase, nucleotide binding domain	PF00012	Heat shock protein 70 family	N/A	N/A	N/A	N/A	N/A	N/A	SSF100920;SSF100934;SSF53067	Heat shock protein 70kD, peptide-binding domain superfamily;Heat shock protein 70kD, C-terminal domain superfamily;ATPase, nucleotide binding domain	N/A	N/A
PVP01_1429700	ATP-dependent RNA helicase DBP1, putative	1541	2.68467	protein coding gene	57	0	N/A	N/A	GO:0005524;GO:0003724;GO:0004386;GO:0003676	ATP binding;RNA helicase activity;helicase activity;nucleic acid binding	N/A	N/A	N/A	N/A	GO:0003729	mRNA binding	N/A	N/A	3.6.4.13 (RNA helicase)	3.6.4.13 (RNA helicase)	0	N/A	N/A	923	2772	103587	9.27	IPR000629;IPR001650;IPR011545;IPR014001;IPR027417	ATP-dependent RNA helicase DEAD-box, conserved site;Helicase, C-terminal;DEAD/DEAH box helicase domain;Helicase superfamily 1/2, ATP-binding domain;P-loop containing nucleoside triphosphate hydrolase	PF00270;PF00271	DEAD/DEAH box helicase domain;Helicase, C-terminal	N/A	N/A	N/A	N/A	SM00487;SM00490	Helicase superfamily 1/2, ATP-binding domain;Helicase, C-terminal	SSF52540	P-loop containing nucleoside triphosphate hydrolase	N/A	N/A
PVP01_1253300	HSP90 co-chaperone p23, putative	1535	2.67422	protein coding gene	54	0	N/A	N/A	N/A	N/A	N/A	N/A	GO:0005737	cytoplasm	N/A	N/A	GO:0032780;GO:0006457	negative regulation of ATP-dependent activity;protein folding	N/A	N/A	0	N/A	N/A	266	801	30162	4.1	IPR007052;IPR008978	CS domain;HSP20-like chaperone	PF04969	CS domain	N/A	N/A	N/A	N/A	N/A	N/A	SSF49764	HSP20-like chaperone	N/A	N/A
PVP01_1022500	RNA pseudouridylate synthase, putative	1517	2.64286	protein coding gene	15	0	N/A	N/A	GO:0003723;GO:0005515;GO:0009982	RNA binding;protein binding;pseudouridine synthase activity	GO:0009451;GO:0001522	RNA modification;pseudouridine synthesis	N/A	N/A	N/A	N/A	N/A	N/A	N/A	N/A	0	N/A	N/A	11461	34386	1274028	7.77	IPR002083;IPR006145;IPR008974;IPR020103	MATH/TRAF domain;Pseudouridine synthase, RsuA/RluA;TRAF-like;Pseudouridine synthase, catalytic domain superfamily	PF00849	Pseudouridine synthase, RsuA/RluA	N/A	N/A	N/A	N/A	N/A	N/A	SSF49599;SSF55120	TRAF-like;Pseudouridine synthase, catalytic domain superfamily	N/A	N/A
PVP01_0517400	high mobility group protein B2, putative	1497	2.60801	protein coding gene	55	0	GO:0005634	nucleus	GO:0003677	DNA binding	N/A	N/A	N/A	N/A	N/A	N/A	N/A	N/A	N/A	N/A	0	N/A	N/A	99	300	11552	10.75	IPR009071;IPR036910	High mobility group box domain;High mobility group box domain superfamily	PF00505	High mobility group box domain	N/A	N/A	N/A	N/A	SM00398	High mobility group box domain	SSF47095	High mobility group box domain superfamily	N/A	N/A
PVP01_1465800	conserved protein, unknown function	1497	2.60801	protein coding gene	200	1	N/A	N/A	N/A	N/A	N/A	N/A	N/A	N/A	N/A	N/A	N/A	N/A	N/A	N/A	0	N/A	N/A	2296	6891	239124	9.64	N/A	N/A	N/A	N/A	N/A	N/A	N/A	N/A	N/A	N/A	N/A	N/A	N/A	N/A
PVP01_0317300	40S ribosomal protein S5, putative	1482	2.58188	protein coding gene	55	0	GO:0015935	small ribosomal subunit	GO:0003723;GO:0003735	RNA binding;structural constituent of ribosome	GO:0006412	translation	GO:0022627	cytosolic small ribosomal subunit	GO:0003735	structural constituent of ribosome	N/A	N/A	N/A	N/A	0	N/A	N/A	195	588	21837	10.09	IPR000235;IPR005716;IPR020606;IPR023798;IPR036823	Ribosomal protein S5/S7;Ribosomal protein S5/S7, eukaryotic/archaeal;Ribosomal protein S7, conserved site;Ribosomal protein S7 domain;Ribosomal protein S7 domain superfamily	PF00177	Ribosomal protein S7 domain	PIRSF002122	Ribosomal protein S5/S7	N/A	N/A	N/A	N/A	SSF47973	Ribosomal protein S7 domain superfamily	TIGR01028	Ribosomal protein S5/S7, eukaryotic/archaeal
PVP01_0915400	cyclin-dependent-like kinase CLK3, putative	1449	2.52439	protein coding gene	55	0	N/A	N/A	GO:0005524;GO:0004672;GO:0004674	ATP binding;protein kinase activity;protein serine/threonine kinase activity	GO:0006468	protein phosphorylation	N/A	N/A	N/A	N/A	N/A	N/A	2.7.11.1 (Non-specific serine/threonine protein kinase)	2.7.1.- (Phosphotransferases with an alcohol group as acceptor.);2.7.1.37 (2.7.11.12, 2.7.11.13, 2.7.11.21, 2.7.11.22, 2.7.11.24, 2.7.11.25,2.7.11.30 and 2.7.12.1);2.7.11.1 (Non-specific serine/threonine protein kinase);2.7.12.1 (Dual-specificity kinase)	0	N/A	N/A	708	2127	81459	7.84	IPR000719;IPR008271;IPR011009;IPR017441	Protein kinase domain;Serine/threonine-protein kinase, active site;Protein kinase-like domain superfamily;Protein kinase, ATP binding site	PF00069	Protein kinase domain	N/A	N/A	N/A	N/A	SM00220	Protein kinase domain	SSF56112	Protein kinase-like domain superfamily	N/A	N/A
PVP01_1426100	DNA/RNA-binding protein Alba 1, putative	1437	2.50348	protein coding gene	55	0	N/A	N/A	GO:0003676	nucleic acid binding	N/A	N/A	GO:0005737;GO:0005634	cytoplasm;nucleus	GO:0003677;GO:0003723;GO:0003729;GO:0000900	DNA binding;RNA binding;mRNA binding;translation repressor activity, mRNA regulatory element binding	N/A	N/A	N/A	N/A	0	N/A	N/A	241	726	26610	11.12	IPR002775;IPR036882	DNA/RNA-binding protein Alba-like;Alba-like domain superfamily	PF01918	DNA/RNA-binding protein Alba-like	N/A	N/A	N/A	N/A	N/A	N/A	SSF82704	Alba-like domain superfamily	N/A	N/A
PVP01_1017800	40S ribosomal protein S11, putative	1434	2.49826	protein coding gene	56	0	GO:0009507;GO:0005840	chloroplast;ribosome	GO:0003735	structural constituent of ribosome	GO:0006412	translation	N/A	N/A	N/A	N/A	N/A	N/A	N/A	N/A	0	N/A	N/A	151	456	16033	11.22	IPR001971;IPR018102	Ribosomal protein S11;Ribosomal S11, conserved site	PF00411	Ribosomal protein S11	PIRSF002131	Ribosomal protein S11	N/A	N/A	N/A	N/A	SSF53137	N/A	N/A	N/A
PVP01_1212800	40S ribosomal protein S6, putative	1434	2.49826	protein coding gene	54	0	GO:0005840	ribosome	GO:0003735	structural constituent of ribosome	GO:0006412	translation	N/A	N/A	N/A	N/A	N/A	N/A	N/A	N/A	0	N/A	N/A	350	1053	39175	11.11	IPR001377;IPR018282	Ribosomal protein S6e;Ribosomal protein S6e, conserved site	PF01092	Ribosomal protein S6e	N/A	N/A	N/A	N/A	SM01405	Ribosomal protein S6e	N/A	N/A	N/A	N/A
PVP01_0945000	60S ribosomal protein L41, putative	1400	2.43902	protein coding gene	44	0	GO:0005840	ribosome	GO:0003735	structural constituent of ribosome	GO:0006412	translation	N/A	N/A	N/A	N/A	N/A	N/A	N/A	N/A	0	N/A	N/A	39	120	5086	13.16	IPR007836	Ribosomal protein L41	PF05162	Ribosomal protein L41	N/A	N/A	N/A	N/A	N/A	N/A	N/A	N/A	N/A	N/A
PVP01_0817300	40S ribosomal protein S3A, putative	1398	2.43554	protein coding gene	55	0	GO:0022627;GO:0005840	cytosolic small ribosomal subunit;ribosome	GO:0003735	structural constituent of ribosome	GO:0006412	translation	N/A	N/A	N/A	N/A	N/A	N/A	N/A	N/A	0	N/A	N/A	262	789	29999	10.43	IPR001593;IPR027500	Ribosomal protein S3Ae;40S ribosomal protein S1/3, eukaryotes	PF01015	Ribosomal protein S3Ae	N/A	N/A	N/A	N/A	SM01397	Ribosomal protein S3Ae	N/A	N/A	N/A	N/A
PVP01_0522400	60S ribosomal protein L15, putative	1396	2.43206	protein coding gene	55	0	GO:0005840	ribosome	GO:0003735	structural constituent of ribosome	GO:0006412	translation	N/A	N/A	N/A	N/A	N/A	N/A	N/A	N/A	0	N/A	N/A	205	618	24194	11.93	IPR000439;IPR012678;IPR020925	Ribosomal protein L15e;Ribosomal protein L23/L15e core domain superfamily;Ribosomal protein L15e, conserved site	PF00827	Ribosomal protein L15e	N/A	N/A	N/A	N/A	SM01384	Ribosomal protein L15e	SSF54189	Ribosomal protein L23/L15e core domain superfamily	N/A	N/A
PVP01_1245500	40S ribosomal protein S28e, putative	1390	2.4216	protein coding gene	56	0	GO:0005840	ribosome	GO:0003735	structural constituent of ribosome	GO:0006412	translation	N/A	N/A	N/A	N/A	N/A	N/A	N/A	N/A	0	N/A	N/A	67	204	7524	11.48	IPR000289;IPR012340;IPR028626	Ribosomal protein S28e;Nucleic acid-binding, OB-fold;Ribosomal protein S28e conserved site	PF01200	Ribosomal protein S28e	N/A	N/A	N/A	N/A	N/A	N/A	SSF50249	Nucleic acid-binding, OB-fold	N/A	N/A
PVP01_1119800	SET domain protein, putative	1387	2.41638	protein coding gene	37	0	N/A	N/A	GO:0018024;GO:0046872;GO:0005515	histone-lysine N-methyltransferase activity;metal ion binding;protein binding	N/A	N/A	N/A	N/A	N/A	N/A	N/A	N/A	2.1.1.43 (Transferred entry: 2.1.1.354)	2.1.1.43 (Transferred entry: 2.1.1.354)	0	N/A	N/A	6605	19818	743830	9.31	IPR001214;IPR001487;IPR001646;IPR001965;IPR011011;IPR036427	SET domain;Bromodomain;Pentapeptide repeat;Zinc finger, PHD-type;Zinc finger, FYVE/PHD-type;Bromodomain-like superfamily	PF00439;PF00805;PF00856	Bromodomain;Pentapeptide repeat;SET domain	N/A	N/A	N/A	N/A	SM00249;SM00297;SM00317	Zinc finger, PHD-type;Bromodomain;SET domain	SSF141571;SSF47370;SSF57903;SSF82199	Bromodomain-like superfamily;Zinc finger, FYVE/PHD-type	N/A	N/A
PVP01_1009900	karyopherin beta, putative	1377	2.39895	protein coding gene	55	2	GO:0005737;GO:0005634	cytoplasm;nucleus	GO:0005515	protein binding	GO:0006606	protein import into nucleus	N/A	N/A	N/A	N/A	N/A	N/A	N/A	N/A	0	N/A	N/A	1124	3375	127156	4.56	IPR000357;IPR016024;IPR040122;IPR041389;IPR041653	HEAT repeat;Armadillo-type fold;Importin beta family;Importin repeat 6;Importin repeat 4	PF02985;PF18808;PF18829	HEAT repeat;Importin repeat 4;Importin repeat 6	N/A	N/A	N/A	N/A	N/A	N/A	SSF48371	Armadillo-type fold	N/A	N/A
PVP01_0710400	inhibitor of cysteine proteases, putative	1361	2.37108	protein coding gene	44	0	N/A	N/A	GO:0008233	peptidase activity	N/A	N/A	GO:0009986	cell surface	N/A	N/A	N/A	N/A	N/A	N/A	0	NN: MKLSSLFCLVVCSSVAHLSSC	NN Sum: , NN D: , HMM Prob:	364	1095	39693	4.95	IPR024321;IPR036331	Protease inhibitor, falstatin;Chagasin-like superfamily	PF12628	Protease inhibitor, falstatin	N/A	N/A	N/A	N/A	N/A	N/A	SSF141066	Chagasin-like superfamily	N/A	N/A
PVP01_0909200	casein kinase 2, alpha subunit, putative	1354	2.35889	protein coding gene	56	0	N/A	N/A	GO:0005524;GO:0004672;GO:0004674	ATP binding;protein kinase activity;protein serine/threonine kinase activity	GO:0006468	protein phosphorylation	N/A	N/A	N/A	N/A	N/A	N/A	2.7.11.1 (Non-specific serine/threonine protein kinase)	2.7.1.- (Phosphotransferases with an alcohol group as acceptor.);2.7.1.37 (2.7.11.12, 2.7.11.13, 2.7.11.21, 2.7.11.22, 2.7.11.24, 2.7.11.25,2.7.11.30 and 2.7.12.1);2.7.11.1 (Non-specific serine/threonine protein kinase);2.7.11.23 ([RNA-polymerase]-subunit kinase)	0	N/A	N/A	335	1008	39850	9.16	IPR000719;IPR008271;IPR011009;IPR017441	Protein kinase domain;Serine/threonine-protein kinase, active site;Protein kinase-like domain superfamily;Protein kinase, ATP binding site	PF00069	Protein kinase domain	N/A	N/A	N/A	N/A	SM00220	Protein kinase domain	SSF56112	Protein kinase-like domain superfamily	N/A	N/A
PVP01_0108700	heat shock protein 90, putative	1349	2.35017	protein coding gene	113	1	N/A	N/A	GO:0005524;GO:0051082	ATP binding;unfolded protein binding	GO:0006457	protein folding	N/A	N/A	N/A	N/A	N/A	N/A	N/A	5.99.1.3 (Transferred entry: 5.6.2.2)	0	N/A	N/A	748	2247	86328	4.79	IPR001404;IPR003594;IPR019805;IPR020568;IPR020575;IPR036890;IPR037196	Heat shock protein Hsp90 family;Histidine kinase/HSP90-like ATPase;Heat shock protein Hsp90, conserved site;Ribosomal protein S5 domain 2-type fold;Heat shock protein Hsp90, N-terminal;Histidine kinase/HSP90-like ATPase superfamily;HSP90, C-terminal domain	PF00183;PF02518	Heat shock protein Hsp90 family;Histidine kinase/HSP90-like ATPase	PIRSF002583	Heat shock protein Hsp90 family	N/A	N/A	SM00387	Histidine kinase/HSP90-like ATPase	SSF110942;SSF54211;SSF55874	HSP90, C-terminal domain;Ribosomal protein S5 domain 2-type fold;Histidine kinase/HSP90-like ATPase superfamily	N/A	N/A
PVP01_1413800	eukaryotic translation initation factor 4 gamma, putative	1344	2.34146	protein coding gene	55	0	N/A	N/A	GO:0003723;GO:0005515	RNA binding;protein binding	N/A	N/A	N/A	N/A	N/A	N/A	N/A	N/A	N/A	N/A	0	N/A	N/A	1152	3459	127896	9.34	IPR003890;IPR016024	MIF4G-like, type 3;Armadillo-type fold	PF02854	MIF4G-like, type 3	N/A	N/A	N/A	N/A	SM00543	MIF4G-like, type 3	SSF48371	Armadillo-type fold	N/A	N/A
PVP01_1203300	60S ribosomal protein L17, putative	1334	2.32404	protein coding gene	55	0	GO:0015934;GO:0005840	large ribosomal subunit;ribosome	GO:0003735	structural constituent of ribosome	GO:0006412	translation	GO:0022625	cytosolic large ribosomal subunit	GO:0003735	structural constituent of ribosome	N/A	N/A	N/A	N/A	0	N/A	N/A	199	600	22920	11.41	IPR001063;IPR005721;IPR036394	Ribosomal protein L22/L17;Ribosomal protein L22/L17, eukaryotic/archaeal;Ribosomal protein L22/L17 superfamily	PF00237	Ribosomal protein L22/L17	N/A	N/A	N/A	N/A	N/A	N/A	SSF54843	Ribosomal protein L22/L17 superfamily	TIGR01038	Ribosomal protein L22/L17, eukaryotic/archaeal
PVP01_1340400	40S ribosomal protein S8e, putative	1334	2.32404	protein coding gene	55	0	GO:0005840	ribosome	GO:0003735	structural constituent of ribosome	GO:0006412	translation	N/A	N/A	N/A	N/A	N/A	N/A	N/A	N/A	0	N/A	N/A	221	666	25223	10.55	IPR001047;IPR022309	Ribosomal protein S8e;Ribosomal protein S8e/ribosomal biogenesis NSA2	PF01201	Ribosomal protein S8e/ribosomal biogenesis NSA2	N/A	N/A	N/A	N/A	N/A	N/A	N/A	N/A	TIGR00307	Ribosomal protein S8e
PVP01_0827400	60S ribosomal protein L26, putative	1329	2.31533	protein coding gene	55	0	GO:0015934	large ribosomal subunit	GO:0003723;GO:0003735	RNA binding;structural constituent of ribosome	GO:0006412	translation	N/A	N/A	N/A	N/A	N/A	N/A	N/A	N/A	0	N/A	N/A	127	384	14921	11.85	IPR005756;IPR005824;IPR008991;IPR041988	Ribosomal protein L26/L24, eukaryotic/archaeal;KOW;Translation protein SH3-like domain superfamily;Ribosomal protein L26/L24, KOW domain	PF00467;PF16906	KOW;Ribosomal protein L26/L24, eukaryotic/archaeal	N/A	N/A	N/A	N/A	SM00739	KOW	SSF50104	Translation protein SH3-like domain superfamily	TIGR01080	Ribosomal protein L26/L24, eukaryotic/archaeal
PVP01_0833200	40S ribosomal protein S23, putative	1321	2.30139	protein coding gene	55	0	GO:0005840;GO:0015935	ribosome;small ribosomal subunit	GO:0003735	structural constituent of ribosome	GO:0006412	translation	GO:0022627	cytosolic small ribosomal subunit	GO:0003735	structural constituent of ribosome	N/A	N/A	N/A	N/A	0	N/A	N/A	145	438	16100	11.51	IPR005680;IPR006032;IPR012340	Ribosomal protein S23, eukaryotic/archaeal;Ribosomal protein S12/S23;Nucleic acid-binding, OB-fold	PF00164	Ribosomal protein S12/S23	PIRSF002133	Ribosomal protein S12/S23	N/A	N/A	N/A	N/A	SSF50249	Nucleic acid-binding, OB-fold	TIGR00982	Ribosomal protein S23, eukaryotic/archaeal
PVP01_1431600	eukaryotic translation initiation factor 3 subunit A, putative	1316	2.29268	protein coding gene	57	0	GO:0016282;GO:0033290;GO:0005852	eukaryotic 43S preinitiation complex;eukaryotic 48S preinitiation complex;eukaryotic translation initiation factor 3 complex	GO:0003743	translation initiation factor activity	GO:0001732	formation of cytoplasmic translation initiation complex	GO:0005852	eukaryotic translation initiation factor 3 complex	GO:0003743	translation initiation factor activity	GO:0006413	translational initiation	N/A	N/A	0	N/A	N/A	1285	3858	154780	6.79	IPR000717;IPR027512	Proteasome component (PCI) domain;Eukaryotic translation initiation factor 3 subunit A	PF01399	Proteasome component (PCI) domain	N/A	N/A	N/A	N/A	N/A	N/A	N/A	N/A	N/A	N/A
PVP01_1346200	ribosomal protein S27a, putative	1314	2.2892	protein coding gene	56	0	GO:0005840	ribosome	GO:0046872;GO:0005515;GO:0003735	metal ion binding;protein binding;structural constituent of ribosome	GO:0006412	translation	N/A	N/A	N/A	N/A	N/A	N/A	N/A	N/A	0	N/A	N/A	149	450	17212	9.96	IPR000626;IPR002906;IPR011332;IPR029071	Ubiquitin-like domain;Ribosomal protein S27a;Zinc-binding ribosomal protein;Ubiquitin-like domain superfamily	PF00240;PF01599	Ubiquitin-like domain;Ribosomal protein S27a	N/A	N/A	N/A	N/A	SM01402	Ribosomal protein S27a	SSF54236;SSF57829	Ubiquitin-like domain superfamily;Zinc-binding ribosomal protein	N/A	N/A
PVP01_1213400	60S ribosomal protein L18-2, putative	1313	2.28746	protein coding gene	55	0	GO:0005840	ribosome	GO:0003735	structural constituent of ribosome	GO:0006412	translation	N/A	N/A	N/A	N/A	N/A	N/A	N/A	N/A	0	N/A	N/A	187	564	21523	11.78	IPR000039;IPR021131;IPR021132;IPR036227	Ribosomal protein L18e;Ribosomal protein L18e/L15P;Ribosomal protein L18e, conserved site;Ribosomal L18e/L15P superfamily	PF17135	Ribosomal protein L18e/L15P	N/A	N/A	N/A	N/A	N/A	N/A	SSF52080	Ribosomal L18e/L15P superfamily	N/A	N/A
PVP01_1030200	60S ribosomal protein L31, putative	1308	2.27875	protein coding gene	55	0	GO:0005840	ribosome	GO:0003735	structural constituent of ribosome	GO:0006412	translation	N/A	N/A	N/A	N/A	N/A	N/A	N/A	N/A	0	N/A	N/A	119	360	13943	10.75	IPR000054;IPR020052;IPR023621	Ribosomal protein L31e;Ribosomal protein L31e, conserved site;Ribosomal protein L31e domain superfamily	PF01198	Ribosomal protein L31e	N/A	N/A	N/A	N/A	SM01380	Ribosomal protein L31e	SSF54575	Ribosomal protein L31e domain superfamily	N/A	N/A
PVP01_1215500	conserved protein, unknown function	1279	2.22822	protein coding gene	57	1	N/A	N/A	N/A	N/A	N/A	N/A	N/A	N/A	N/A	N/A	N/A	N/A	N/A	N/A	0	N/A	N/A	283	852	32064	8.01	N/A	N/A	N/A	N/A	N/A	N/A	N/A	N/A	N/A	N/A	N/A	N/A	N/A	N/A
PVP01_1339000	cytidine diphosphate-diacylglycerol synthase, putative	1274	2.21951	protein coding gene	54	0	GO:0016021	integral component of membrane	GO:0004605	phosphatidate cytidylyltransferase activity	GO:0016024	CDP-diacylglycerol biosynthetic process	N/A	N/A	N/A	N/A	N/A	N/A	2.7.7.41 (Phosphatidate cytidylyltransferase)	2.7.7.41 (Phosphatidate cytidylyltransferase)	7	N/A	N/A	637	1914	73085	10.11	IPR016720	Phosphatidate cytidylyltransferase, eukaryota	PF01148	N/A	N/A	N/A	N/A	N/A	N/A	N/A	N/A	N/A	N/A	N/A
PVP01_0935500	DNA-directed RNA polymerase I subunit RPA2, putative	1258	2.19164	protein coding gene	55	0	GO:0020011	apicoplast	GO:0003677;GO:0003899;GO:0032549	DNA binding;DNA-directed 5'-3' RNA polymerase activity;ribonucleoside binding	GO:0006351	transcription, DNA-templated	N/A	N/A	N/A	N/A	N/A	N/A	2.7.7.6 (DNA-directed RNA polymerase)	2.7.7.6 (DNA-directed RNA polymerase)	0	N/A	N/A	1579	4740	178585	9.52	IPR007120;IPR007121;IPR007641;IPR007644;IPR007645;IPR015712	DNA-directed RNA polymerase, subunit 2, hybrid-binding domain;RNA polymerase, beta subunit, conserved site;RNA polymerase Rpb2, domain 7;RNA polymerase, beta subunit, protrusion;RNA polymerase Rpb2, domain 3;DNA-directed RNA polymerase, subunit 2	PF00562;PF04560;PF04563;PF04565	DNA-directed RNA polymerase, subunit 2, hybrid-binding domain;RNA polymerase Rpb2, domain 7;RNA polymerase, beta subunit, protrusion;RNA polymerase Rpb2, domain 3	N/A	N/A	N/A	N/A	N/A	N/A	SSF64484	N/A	N/A	N/A
PVP01_1344000	conserved Plasmodium protein, unknown function	1241	2.16202	protein coding gene	44	0	N/A	N/A	N/A	N/A	N/A	N/A	N/A	N/A	N/A	N/A	N/A	N/A	N/A	N/A	1	NN: MRRVQTIFAFFFFLIFCCLIKPSTV	NN Sum: , NN D: , HMM Prob:	856	2571	98545	9.25	N/A	N/A	N/A	N/A	N/A	N/A	N/A	N/A	N/A	N/A	N/A	N/A	N/A	N/A
PVP01_0911200	RNA-binding protein, putative	1231	2.1446	protein coding gene	15	0	N/A	N/A	GO:0003723;GO:0003676	RNA binding;nucleic acid binding	N/A	N/A	N/A	N/A	N/A	N/A	N/A	N/A	N/A	N/A	0	N/A	N/A	1572	4719	174543	9.51	IPR000504;IPR035979	RNA recognition motif domain;RNA-binding domain superfamily	PF00076	RNA recognition motif domain	N/A	N/A	N/A	N/A	SM00360	RNA recognition motif domain	SSF54928	RNA-binding domain superfamily	N/A	N/A
PVP01_0610000	exported protein 3, putative	1222	2.12892	protein coding gene	55	0	GO:0016021	integral component of membrane	N/A	N/A	N/A	N/A	GO:0005737;GO:0020003;GO:0020005	cytoplasm;symbiont-containing vacuole;symbiont-containing vacuole membrane	GO:0044877	protein-containing complex binding	N/A	N/A	N/A	N/A	1	NN: MILHRISLPLFYYLFIFA	NN Sum: , NN D: , HMM Prob:	1131	3396	127202	4.61	N/A	N/A	N/A	N/A	N/A	N/A	N/A	N/A	N/A	N/A	N/A	N/A	N/A	N/A
PVP01_0532600	sporozoite and liver stage tryptophan-rich protein, putative	1220	2.12544	protein coding gene	459	34	N/A	N/A	N/A	N/A	N/A	N/A	N/A	N/A	N/A	N/A	N/A	N/A	N/A	N/A	0	N/A	N/A	322	969	39839	8.06	IPR022089	Tryptophan/threonine-rich plasmodium antigen, C-terminal	PF12319	Tryptophan/threonine-rich plasmodium antigen, C-terminal	N/A	N/A	N/A	N/A	N/A	N/A	N/A	N/A	N/A	N/A
PVP01_1006700	ubiquitin-conjugating enzyme E2 N, putative	1217	2.12021	protein coding gene	54	0	N/A	N/A	GO:0005524;GO:0016740	ATP binding;transferase activity	N/A	N/A	N/A	N/A	GO:0004842	ubiquitin-protein transferase activity	GO:0016567	protein ubiquitination	2.3.2.23 (E2 ubiquitin-conjugating enzyme)	2.3.2.23 (E2 ubiquitin-conjugating enzyme);6.3.2.19 (Transferred entry: 2.3.2.23, 2.3.2.27 and 6.2.1.45)	0	N/A	N/A	152	459	17305	6.1	IPR000608;IPR016135;IPR023313	Ubiquitin-conjugating enzyme E2;Ubiquitin-conjugating enzyme/RWD-like;Ubiquitin-conjugating enzyme, active site	PF00179	Ubiquitin-conjugating enzyme E2	N/A	N/A	N/A	N/A	SM00212	N/A	SSF54495	Ubiquitin-conjugating enzyme/RWD-like	N/A	N/A
PVP01_1121700	acetyl-CoA synthetase, putative	1212	2.1115	protein coding gene	55	0	N/A	N/A	GO:0003824	catalytic activity	N/A	N/A	GO:0005634	nucleus	GO:0003987	acetate-CoA ligase activity	GO:0006085	acetyl-CoA biosynthetic process	6.2.1.1 (Acetate--CoA ligase)	6.2.1.1 (Acetate--CoA ligase)	0	N/A	N/A	978	2937	107811	7.87	IPR000873;IPR020845;IPR025110;IPR032387	AMP-dependent synthetase/ligase;AMP-binding, conserved site;AMP-binding enzyme, C-terminal domain;Acetyl-coenzyme A synthetase, N-terminal domain	PF00501;PF13193;PF16177	AMP-dependent synthetase/ligase;AMP-binding enzyme, C-terminal domain;Acetyl-coenzyme A synthetase, N-terminal domain	N/A	N/A	N/A	N/A	N/A	N/A	SSF56801	N/A	N/A	N/A
PVP01_0943300	60S ribosomal protein L35ae, putative	1209	2.10627	protein coding gene	54	0	GO:0005840	ribosome	GO:0003735	structural constituent of ribosome	GO:0006412	translation	N/A	N/A	N/A	N/A	N/A	N/A	N/A	N/A	0	N/A	N/A	146	441	16811	11.62	IPR001780;IPR009000	Ribosomal protein L35A;Translation protein, beta-barrel domain superfamily	PF01247	Ribosomal protein L35A	N/A	N/A	N/A	N/A	N/A	N/A	SSF50447	Translation protein, beta-barrel domain superfamily	N/A	N/A
PVP01_0925600	60S ribosomal protein L35, putative	1208	2.10453	protein coding gene	55	0	GO:0005840	ribosome	GO:0003735	structural constituent of ribosome	GO:0006412	translation	N/A	N/A	N/A	N/A	N/A	N/A	N/A	N/A	0	N/A	N/A	124	375	14762	11.44	IPR001854;IPR036049	Ribosomal protein L29/L35;Ribosomal protein L29/L35 superfamily	PF00831	Ribosomal protein L29/L35	N/A	N/A	N/A	N/A	N/A	N/A	SSF46561	Ribosomal protein L29/L35 superfamily	TIGR00012	Ribosomal protein L29/L35
PVP01_1131200	60S ribosomal protein L27a, putative	1201	2.09233	protein coding gene	56	0	GO:0015934;GO:0005840	large ribosomal subunit;ribosome	GO:0003735	structural constituent of ribosome	GO:0006412	translation	N/A	N/A	N/A	N/A	N/A	N/A	N/A	3.6.1.- (In phosphorus-containing anhydrides.)	0	N/A	N/A	148	447	16800	11.51	IPR001196;IPR021131;IPR030878;IPR036227	Ribosomal protein L15, conserved site;Ribosomal protein L18e/L15P;Ribosomal protein L15;Ribosomal L18e/L15P superfamily	PF00828	Ribosomal protein L18e/L15P	N/A	N/A	N/A	N/A	N/A	N/A	SSF52080	Ribosomal L18e/L15P superfamily	N/A	N/A
PVP01_1324800	60S ribosomal protein L5, putative	1191	2.07491	protein coding gene	55	0	GO:0005840	ribosome	GO:0008097;GO:0003735	5S rRNA binding;structural constituent of ribosome	GO:0006412	translation	N/A	N/A	N/A	N/A	N/A	N/A	N/A	N/A	0	N/A	N/A	295	888	34193	10.46	IPR005485;IPR025607	Ribosomal protein L5 eukaryotic/L18 archaeal;Ribosomal protein L5 eukaryotic/L18 archaeal, C-terminal	PF14204;PF17144	Ribosomal protein L5 eukaryotic/L18 archaeal, C-terminal;Ribosomal protein L5 eukaryotic/L18 archaeal	N/A	N/A	N/A	N/A	N/A	N/A	SSF53137	N/A	N/A	N/A
PVP01_0927500	alternative splicing factor SR-MG, putative	1190	2.07317	protein coding gene	13	0	N/A	N/A	GO:0003723;GO:0003676	RNA binding;nucleic acid binding	N/A	N/A	GO:0005634	nucleus	N/A	N/A	GO:0000381	regulation of alternative mRNA splicing, via spliceosome	N/A	N/A	0	N/A	N/A	1064	3195	117550	11.16	IPR000504;IPR035979	RNA recognition motif domain;RNA-binding domain superfamily	PF00076	RNA recognition motif domain	N/A	N/A	N/A	N/A	SM00360	RNA recognition motif domain	SSF54928	RNA-binding domain superfamily	N/A	N/A
PVP01_0823300	40S ribosomal protein S15A, putative	1189	2.07143	protein coding gene	109	1	GO:0005840	ribosome	GO:0003735	structural constituent of ribosome	GO:0006412	translation	N/A	N/A	N/A	N/A	N/A	N/A	N/A	N/A	0	N/A	N/A	130	393	14914	10.62	IPR000630;IPR035987	Ribosomal protein S8;Ribosomal protein S8 superfamily	PF00410	Ribosomal protein S8	N/A	N/A	N/A	N/A	N/A	N/A	SSF56047	Ribosomal protein S8 superfamily	N/A	N/A
PVP01_1333500	Btz domain-containing protein, putative	1187	2.06794	protein coding gene	28	0	GO:0005737;GO:0005634	cytoplasm;nucleus	GO:0003723	RNA binding	GO:0008380;GO:0006397;GO:0051028;GO:0000184;GO:0006417	RNA splicing;mRNA processing;mRNA transport;nuclear-transcribed mRNA catabolic process, nonsense-mediated decay;regulation of translation	N/A	N/A	N/A	N/A	N/A	N/A	N/A	N/A	0	N/A	N/A	1626	4881	180458	8.51	IPR018545	Btz domain	N/A	N/A	N/A	N/A	N/A	N/A	SM01044	Btz domain	N/A	N/A	N/A	N/A
PVP01_0803800	60S ribosomal protein L13, putative	1182	2.05923	protein coding gene	55	0	GO:0015934;GO:0005840	large ribosomal subunit;ribosome	GO:0003735	structural constituent of ribosome	GO:0006412	translation	N/A	N/A	N/A	N/A	N/A	N/A	N/A	N/A	0	N/A	N/A	202	609	23803	10.86	IPR005755;IPR005822;IPR023563;IPR036899	Ribosomal protein L13, eukaryotic/archaeal;Ribosomal protein L13;Ribosomal protein L13, conserved site;Ribosomal protein L13 superfamily	PF00572	Ribosomal protein L13	N/A	N/A	N/A	N/A	N/A	N/A	SSF52161	Ribosomal protein L13 superfamily	TIGR01077	Ribosomal protein L13, eukaryotic/archaeal
PVP01_0701700	conserved protein, unknown function	1181	2.05749	protein coding gene	2	0	N/A	N/A	N/A	N/A	N/A	N/A	N/A	N/A	N/A	N/A	N/A	N/A	N/A	N/A	0	N/A	N/A	3304	9915	375543	9.87	IPR011009	Protein kinase-like domain superfamily	N/A	N/A	N/A	N/A	N/A	N/A	N/A	N/A	SSF56112	Protein kinase-like domain superfamily	N/A	N/A
PVP01_1106800	conserved protein, unknown function	1176	2.04878	protein coding gene	51	0	GO:0016021	integral component of membrane	N/A	N/A	N/A	N/A	N/A	N/A	N/A	N/A	N/A	N/A	N/A	N/A	1	N/A	N/A	51	156	6026	7.83	N/A	N/A	N/A	N/A	N/A	N/A	N/A	N/A	N/A	N/A	N/A	N/A	N/A	N/A
PVP01_1002700	conserved Plasmodium protein, unknown function	1167	2.0331	protein coding gene	19	0	N/A	N/A	N/A	N/A	N/A	N/A	N/A	N/A	N/A	N/A	N/A	N/A	N/A	N/A	0	N/A	N/A	2601	7806	301051	8.93	N/A	N/A	N/A	N/A	N/A	N/A	N/A	N/A	N/A	N/A	N/A	N/A	N/A	N/A
PVP01_1124900	ISWI chromatin-remodeling complex ATPase, putative	1161	2.02265	protein coding gene	55	0	N/A	N/A	GO:0005524;GO:0004386;GO:0046872	ATP binding;helicase activity;metal ion binding	N/A	N/A	GO:0005634	nucleus	GO:0000976	transcription cis-regulatory region binding	GO:0045893	positive regulation of transcription, DNA-templated	3.6.4.- (Acting on ATP; involved in cellular and subcellular movement.)	3.6.4.- (Acting on ATP; involved in cellular and subcellular movement.);3.6.4.12 (DNA helicase)	0	N/A	N/A	2934	8805	332292	6.21	IPR000330;IPR001650;IPR001841;IPR001965;IPR011011;IPR014001;IPR019786;IPR019787;IPR027417	SNF2-related, N-terminal domain;Helicase, C-terminal;Zinc finger, RING-type;Zinc finger, PHD-type;Zinc finger, FYVE/PHD-type;Helicase superfamily 1/2, ATP-binding domain;Zinc finger, PHD-type, conserved site;Zinc finger, PHD-finger;P-loop containing nucleoside triphosphate hydrolase	PF00176;PF00271;PF00628	SNF2-related, N-terminal domain;Helicase, C-terminal;Zinc finger, PHD-finger	N/A	N/A	N/A	N/A	SM00184;SM00249;SM00487;SM00490	Zinc finger, RING-type;Zinc finger, PHD-type;Helicase superfamily 1/2, ATP-binding domain;Helicase, C-terminal	SSF52540;SSF57903	P-loop containing nucleoside triphosphate hydrolase;Zinc finger, FYVE/PHD-type	N/A	N/A
PVP01_0602100	early transcribed membrane protein	1159	2.01916	protein coding gene	1	0	GO:0016021	integral component of membrane	N/A	N/A	N/A	N/A	N/A	N/A	N/A	N/A	N/A	N/A	N/A	N/A	1	NN: MKIAKLLALFAILPIVCLLG	NN Sum: , NN D: , HMM Prob:	167	504	18289	8.95	IPR006389	Early transcribed membrane protein (ETRAMP)	PF09716	Early transcribed membrane protein (ETRAMP)	N/A	N/A	N/A	N/A	N/A	N/A	N/A	N/A	N/A	N/A
PVP01_1310600	DnaJ domain containing protein	1135	1.97735	protein coding gene	55	0	N/A	N/A	N/A	N/A	N/A	N/A	N/A	N/A	N/A	N/A	N/A	N/A	N/A	2.4.2.12 (Nicotinamide phosphoribosyltransferase)	0	N/A	N/A	245	738	28116	9.45	IPR001623;IPR018253;IPR036869	DnaJ domain;DnaJ domain, conserved site;Chaperone J-domain superfamily	PF00226	DnaJ domain	N/A	N/A	N/A	N/A	SM00271	DnaJ domain	SSF46565	Chaperone J-domain superfamily	N/A	N/A
PVP01_1246500	60S ribosomal protein L29, putative	1133	1.97387	protein coding gene	53	0	GO:0005840	ribosome	GO:0003735	structural constituent of ribosome	GO:0006412	translation	N/A	N/A	GO:0003735	structural constituent of ribosome	N/A	N/A	N/A	N/A	0	N/A	N/A	67	204	8085	11.56	IPR002673	Ribosomal protein L29e	PF01779	Ribosomal protein L29e	N/A	N/A	N/A	N/A	N/A	N/A	N/A	N/A	N/A	N/A
PVP01_1213600	60S ribosomal protein L18a, putative	1129	1.9669	protein coding gene	55	0	GO:0005840	ribosome	GO:0003735	structural constituent of ribosome	GO:0006412	translation	N/A	N/A	N/A	N/A	N/A	N/A	N/A	N/A	0	N/A	N/A	184	555	21773	11.23	IPR021138;IPR023573;IPR028877	60S ribosomal protein L18a/ L20, eukaryotes;Ribosomal protein 50S-L18Ae/60S-L20/60S-L18A;50S ribosomal protein L18Ae/60S ribosomal protein L20 and L18a	PF01775	Ribosomal protein 50S-L18Ae/60S-L20/60S-L18A	PIRSF002190	60S ribosomal protein L18a/ L20, eukaryotes	N/A	N/A	N/A	N/A	SSF160374	N/A	N/A	N/A
PVP01_1426400	40S ribosomal protein S16, putative	1129	1.9669	protein coding gene	55	0	GO:0005840	ribosome	GO:0003735	structural constituent of ribosome	GO:0006412	translation	N/A	N/A	N/A	N/A	N/A	N/A	N/A	N/A	0	N/A	N/A	144	435	16315	10.92	IPR000754;IPR020568;IPR020574	Ribosomal protein S9;Ribosomal protein S5 domain 2-type fold;Ribosomal protein S9, conserved site	PF00380	Ribosomal protein S9	N/A	N/A	N/A	N/A	N/A	N/A	SSF54211	Ribosomal protein S5 domain 2-type fold	N/A	N/A
PVP01_0910700	60S ribosomal protein L36, putative	1125	1.95993	protein coding gene	55	0	GO:0005840	ribosome	GO:0003735	structural constituent of ribosome	GO:0006412	translation	N/A	N/A	N/A	N/A	N/A	N/A	N/A	N/A	0	N/A	N/A	113	342	12793	11.65	IPR000509	Ribosomal protein L36e	PF01158	Ribosomal protein L36e	N/A	N/A	N/A	N/A	N/A	N/A	N/A	N/A	N/A	N/A
PVP01_1231500	60S ribosomal protein L6, putative	1124	1.95819	protein coding gene	54	0	GO:0005840	ribosome	GO:0019843;GO:0003735	rRNA binding;structural constituent of ribosome	GO:0006412	translation	N/A	N/A	N/A	N/A	N/A	N/A	N/A	N/A	0	N/A	N/A	190	573	21686	10.54	IPR000702;IPR020040;IPR036789	Ribosomal protein L6;Ribosomal protein L6, alpha-beta domain;Ribosomal protein L6, alpha-beta domain superfamily	PF00347	Ribosomal protein L6, alpha-beta domain	PIRSF002162	Ribosomal protein L6	N/A	N/A	N/A	N/A	SSF56053	Ribosomal protein L6, alpha-beta domain superfamily	N/A	N/A
PVP01_0530900	40S ribosomal protein S19, putative	1111	1.93554	protein coding gene	54	0	GO:0005840	ribosome	GO:0003735	structural constituent of ribosome	GO:0006412	translation	N/A	N/A	N/A	N/A	N/A	N/A	N/A	N/A	0	N/A	N/A	172	519	19968	10.59	IPR001266;IPR018277;IPR036390	Ribosomal protein S19e;Ribosomal protein S19e, conserved site;Winged helix DNA-binding domain superfamily	PF01090	Ribosomal protein S19e	N/A	N/A	N/A	N/A	SM01413	Ribosomal protein S19e	SSF46785	Winged helix DNA-binding domain superfamily	N/A	N/A
PVP01_0315400	40S ribosomal protein S10, putative	1108	1.93031	protein coding gene	55	0	GO:0005840	ribosome	N/A	N/A	N/A	N/A	GO:0022627	cytosolic small ribosomal subunit	N/A	N/A	N/A	N/A	N/A	N/A	0	N/A	N/A	136	411	16432	10.18	IPR005326;IPR037447	Plectin/S10, N-terminal;40S Ribosomal protein S10	PF03501	Plectin/S10, N-terminal	N/A	N/A	N/A	N/A	N/A	N/A	N/A	N/A	N/A	N/A
PVP01_0416100	SHS2 domain-containing protein, putative	1095	1.90767	protein coding gene	56	0	N/A	N/A	N/A	N/A	N/A	N/A	N/A	N/A	N/A	N/A	N/A	N/A	N/A	N/A	0	N/A	N/A	222	669	25871	9.87	N/A	N/A	N/A	N/A	N/A	N/A	N/A	N/A	N/A	N/A	N/A	N/A	N/A	N/A
PVP01_0819300	histone H2A.Z, putative	1092	1.90244	protein coding gene	55	0	GO:0000786;GO:0005634	nucleosome;nucleus	GO:0003677;GO:0046982	DNA binding;protein heterodimerization activity	N/A	N/A	N/A	N/A	N/A	N/A	N/A	N/A	N/A	N/A	0	N/A	N/A	158	477	16453	11.36	IPR002119;IPR007125;IPR009072;IPR032454;IPR032458	Histone H2A;Histone H2A/H2B/H3;Histone-fold;Histone H2A, C-terminal domain;Histone H2A conserved site	PF00125;PF16211	Histone H2A/H2B/H3;Histone H2A, C-terminal domain	N/A	N/A	N/A	N/A	SM00414	Histone H2A	SSF47113	Histone-fold	N/A	N/A
PVP01_1427000	NPL domain-containing protein, putative	1089	1.89721	protein coding gene	53	0	N/A	N/A	N/A	N/A	N/A	N/A	N/A	N/A	N/A	N/A	N/A	N/A	N/A	N/A	0	N/A	N/A	315	948	35973	3.94	IPR041232	Nucleoplasmin-like domain	PF17800	Nucleoplasmin-like domain	N/A	N/A	N/A	N/A	N/A	N/A	N/A	N/A	N/A	N/A
PVP01_0833100	40S ribosomal protein S12, putative	1088	1.89547	protein coding gene	55	0	GO:0005840	ribosome	GO:0003735	structural constituent of ribosome	GO:0006412	translation	GO:0022627	cytosolic small ribosomal subunit	GO:0003735	structural constituent of ribosome	N/A	N/A	N/A	N/A	0	N/A	N/A	143	432	15774	4.7	IPR000530;IPR004038;IPR029064	Ribosomal protein S12e;Ribosomal protein L7Ae/L30e/S12e/Gadd45;50S ribosomal protein L30e-like	PF01248	Ribosomal protein L7Ae/L30e/S12e/Gadd45	N/A	N/A	N/A	N/A	N/A	N/A	SSF55315	50S ribosomal protein L30e-like	N/A	N/A
PVP01_0823800	inorganic pyrophosphatase, putative	1087	1.89373	protein coding gene	52	0	GO:0005737	cytoplasm	GO:0004427;GO:0000287	inorganic diphosphatase activity;magnesium ion binding	GO:0006796	phosphate-containing compound metabolic process	GO:0005829	cytosol	N/A	N/A	GO:0071344	diphosphate metabolic process	3.6.1.1 (Inorganic diphosphatase)	1.14.99.60 (3-demethoxyubiquinol 3-hydroxylase);3.6.1.1 (Inorganic diphosphatase)	0	N/A	N/A	374	1125	43852	5.59	IPR008162;IPR036649	Inorganic pyrophosphatase;Inorganic pyrophosphatase superfamily	PF00719	Inorganic pyrophosphatase	N/A	N/A	N/A	N/A	N/A	N/A	SSF50324	Inorganic pyrophosphatase superfamily	N/A	N/A
PVP01_0937400	casein kinase 1, putative	1081	1.88328	protein coding gene	55	0	N/A	N/A	GO:0005524;GO:0004672;GO:0004674	ATP binding;protein kinase activity;protein serine/threonine kinase activity	GO:0006468	protein phosphorylation	GO:0005829;GO:0044538;GO:0020009	cytosol;host cell periphery;microneme	GO:0004672	protein kinase activity	N/A	N/A	2.7.11.1 (Non-specific serine/threonine protein kinase)	2.7.1.- (Phosphotransferases with an alcohol group as acceptor.);2.7.11.1 (Non-specific serine/threonine protein kinase);2.7.11.25 (Mitogen-activated protein kinase kinase kinase);2.7.11.26 ([Tau protein] kinase);2.7.12.1 (Dual-specificity kinase)	0	N/A	N/A	323	972	37649	9.71	IPR000719;IPR008271;IPR011009;IPR017441	Protein kinase domain;Serine/threonine-protein kinase, active site;Protein kinase-like domain superfamily;Protein kinase, ATP binding site	PF00069	Protein kinase domain	N/A	N/A	N/A	N/A	SM00220	Protein kinase domain	SSF56112	Protein kinase-like domain superfamily	N/A	N/A
PVP01_1022200	inositol-3-phosphate synthase, putative	1076	1.87456	protein coding gene	56	0	N/A	N/A	GO:0004512	inositol-3-phosphate synthase activity	GO:0006021;GO:0008654	inositol biosynthetic process;phospholipid biosynthetic process	N/A	N/A	N/A	N/A	N/A	N/A	5.5.1.4 (Inositol-3-phosphate synthase)	5.5.1.4 (Inositol-3-phosphate synthase)	0	N/A	N/A	622	1869	69059	6.36	IPR002587;IPR013021;IPR036291	Myo-inositol-1-phosphate synthase;Myo-inositol-1-phosphate synthase, GAPDH-like;NAD(P)-binding domain superfamily	PF01658;PF07994	Myo-inositol-1-phosphate synthase, GAPDH-like;Myo-inositol-1-phosphate synthase	PIRSF015578	Myo-inositol-1-phosphate synthase	N/A	N/A	N/A	N/A	SSF51735;SSF55347	NAD(P)-binding domain superfamily	N/A	N/A
PVP01_1022800	stearoyl-CoA desaturase, putative	1071	1.86585	protein coding gene	58	0	GO:0016021	integral component of membrane	GO:0016717;GO:0004768	oxidoreductase activity, acting on paired donors, with oxidation of a pair of donors resulting in the reduction of molecular oxygen to two molecules of water;stearoyl-CoA 9-desaturase activity	GO:0006633;GO:0055114	fatty acid biosynthetic process;oxidation-reduction process	GO:0005783;GO:0016021	endoplasmic reticulum;integral component of membrane	N/A	N/A	N/A	N/A	1.14.19.1 (Stearoyl-CoA 9-desaturase)	N/A	15	N/A	N/A	936	2811	111826	9.33	IPR015876	Acyl-CoA desaturase	N/A	N/A	N/A	N/A	N/A	N/A	N/A	N/A	N/A	N/A	N/A	N/A
PVP01_1246100	60S ribosomal protein L27, putative	1069	1.86237	protein coding gene	55	0	GO:0005840	ribosome	GO:0003735	structural constituent of ribosome	GO:0006412	translation	N/A	N/A	N/A	N/A	N/A	N/A	N/A	N/A	0	N/A	N/A	146	441	16973	11.04	IPR001141;IPR008991;IPR041991	Ribosomal protein L27e;Translation protein SH3-like domain superfamily;Eukaryotic Ribosomal Protein L27, KOW domain	PF01777	Ribosomal protein L27e	N/A	N/A	N/A	N/A	N/A	N/A	SSF50104	Translation protein SH3-like domain superfamily	N/A	N/A
PVP01_1305300	eukaryotic translation initiation factor 3 subunit C, putative	1058	1.84321	protein coding gene	56	0	GO:0016282;GO:0033290;GO:0005852	eukaryotic 43S preinitiation complex;eukaryotic 48S preinitiation complex;eukaryotic translation initiation factor 3 complex	GO:0003723;GO:0003743;GO:0031369	RNA binding;translation initiation factor activity;translation initiation factor binding	GO:0001732;GO:0006413	formation of cytoplasmic translation initiation complex;translational initiation	GO:0005852	eukaryotic translation initiation factor 3 complex	GO:0003743	translation initiation factor activity	N/A	N/A	N/A	N/A	0	N/A	N/A	963	2892	111314	5.58	IPR000717;IPR008905;IPR027516;IPR036390	Proteasome component (PCI) domain;Eukaryotic translation initiation factor 3 subunit C, N-terminal domain;Eukaryotic translation initiation factor 3 subunit C;Winged helix DNA-binding domain superfamily	PF01399;PF05470	Proteasome component (PCI) domain;Eukaryotic translation initiation factor 3 subunit C, N-terminal domain	N/A	N/A	N/A	N/A	SM00088;SM00753	Proteasome component (PCI) domain	SSF46785	Winged helix DNA-binding domain superfamily	N/A	N/A
PVP01_0816000	enolase, putative	1048	1.82578	protein coding gene	54	0	GO:0000015	phosphopyruvate hydratase complex	GO:0000287;GO:0004634	magnesium ion binding;phosphopyruvate hydratase activity	GO:0006096	glycolytic process	N/A	N/A	N/A	N/A	N/A	N/A	4.2.1.11 (Phosphopyruvate hydratase)	3.5.99.6 (Glucosamine-6-phosphate deaminase);4.2.1.11 (Phosphopyruvate hydratase)	0	N/A	N/A	446	1341	48817	6.51	IPR000941;IPR020809;IPR020810;IPR020811;IPR029017;IPR036849	Enolase;Enolase, conserved site;Enolase, C-terminal TIM barrel domain;Enolase, N-terminal;Enolase-like, N-terminal;Enolase-like, C-terminal domain superfamily	PF00113;PF03952	Enolase, C-terminal TIM barrel domain;Enolase, N-terminal	PIRSF001400	Enolase	N/A	N/A	SM01192;SM01193	Enolase, C-terminal TIM barrel domain;Enolase, N-terminal	SSF51604;SSF54826	Enolase-like, C-terminal domain superfamily;Enolase-like, N-terminal	TIGR01060	Enolase
PVP01_1143800	RNA-binding protein, putative	1047	1.82404	protein coding gene	15	0	N/A	N/A	GO:0003723;GO:0003676	RNA binding;nucleic acid binding	N/A	N/A	N/A	N/A	N/A	N/A	N/A	N/A	N/A	N/A	0	N/A	N/A	799	2400	87229	7.53	IPR004087;IPR004088;IPR036612	K Homology domain;K Homology domain, type 1;K Homology domain, type 1 superfamily	PF00013	K Homology domain, type 1	N/A	N/A	N/A	N/A	SM00322	K Homology domain	SSF54791	K Homology domain, type 1 superfamily	N/A	N/A
PVP01_0107900	E3 ubiquitin-protein ligase, putative	1042	1.81533	protein coding gene	54	0	N/A	N/A	GO:0005515;GO:0004842	protein binding;ubiquitin-protein transferase activity	GO:0016567	protein ubiquitination	N/A	N/A	N/A	N/A	N/A	N/A	N/A	6.3.2.19 (Transferred entry: 2.3.2.23, 2.3.2.27 and 6.2.1.45)	0	N/A	N/A	1093	3282	118342	8.09	IPR003613;IPR011990;IPR019734	U box domain;Tetratricopeptide-like helical domain superfamily;Tetratricopeptide repeat	PF04564	U box domain	N/A	N/A	N/A	N/A	SM00028;SM00504	Tetratricopeptide repeat;U box domain	SSF48452;SSF57850	Tetratricopeptide-like helical domain superfamily	N/A	N/A
PVP01_0212200	ubiquitin carboxyl-terminal hydrolase, putative	1032	1.79791	protein coding gene	57	0	N/A	N/A	GO:0005515;GO:0004843	protein binding;thiol-dependent deubiquitinase	GO:0016579;GO:0006511	protein deubiquitination;ubiquitin-dependent protein catabolic process	N/A	N/A	N/A	N/A	N/A	N/A	3.4.19.12 (Ubiquitinyl hydrolase 1)	3.1.2.15 (Deleted entry);3.4.19.12 (Ubiquitinyl hydrolase 1)	0	N/A	N/A	2974	8925	337453	8.39	IPR001394;IPR002083;IPR008974;IPR018200;IPR029346;IPR038765	Peptidase C19, ubiquitin carboxyl-terminal hydrolase;MATH/TRAF domain;TRAF-like;Ubiquitin specific protease, conserved site;Ubiquitin carboxyl-terminal hydrolase, C-terminal;Papain-like cysteine peptidase superfamily	PF00443;PF14533	Peptidase C19, ubiquitin carboxyl-terminal hydrolase;Ubiquitin carboxyl-terminal hydrolase, C-terminal	N/A	N/A	N/A	N/A	N/A	N/A	SSF49599;SSF54001	TRAF-like;Papain-like cysteine peptidase superfamily	N/A	N/A
PVP01_1224200	DnaJ protein, putative	1031	1.79617	protein coding gene	55	0	N/A	N/A	N/A	N/A	N/A	N/A	N/A	N/A	N/A	N/A	N/A	N/A	N/A	N/A	0	N/A	N/A	334	1005	38465	10.66	IPR001623;IPR018253;IPR036869	DnaJ domain;DnaJ domain, conserved site;Chaperone J-domain superfamily	PF00226	DnaJ domain	N/A	N/A	N/A	N/A	SM00271	DnaJ domain	SSF46565	Chaperone J-domain superfamily	N/A	N/A
PVP01_0807800	PHD finger protein PHD1, putative	1030	1.79443	protein coding gene	36	0	N/A	N/A	GO:0046872	metal ion binding	N/A	N/A	N/A	N/A	GO:0035064	methylated histone binding	N/A	N/A	N/A	N/A	0	N/A	N/A	3603	10812	404591	8.79	IPR001965;IPR011011;IPR019786	Zinc finger, PHD-type;Zinc finger, FYVE/PHD-type;Zinc finger, PHD-type, conserved site	PF13771;PF13832	N/A	N/A	N/A	N/A	N/A	SM00249	Zinc finger, PHD-type	SSF57903	Zinc finger, FYVE/PHD-type	N/A	N/A
PVP01_1113100	40S ribosomal protein S15, putative	1027	1.7892	protein coding gene	55	0	GO:0005840	ribosome	GO:0003735	structural constituent of ribosome	GO:0006412	translation	N/A	N/A	N/A	N/A	N/A	N/A	N/A	N/A	0	N/A	N/A	151	456	17229	11.05	IPR000589;IPR009068;IPR012606;IPR023029	Ribosomal protein S15;S15/NS1, RNA-binding;Ribosomal protein S13/S15, N-terminal;Ribosomal protein S15P	PF00312;PF08069	Ribosomal protein S15;Ribosomal protein S13/S15, N-terminal	N/A	N/A	N/A	N/A	SM01386;SM01387	Ribosomal protein S13/S15, N-terminal;Ribosomal protein S15	SSF47060	S15/NS1, RNA-binding	N/A	N/A
PVP01_0822900	cdc2-related protein kinase 4, putative	1020	1.777	protein coding gene	54	0	N/A	N/A	GO:0005524;GO:0004693;GO:0004672	ATP binding;cyclin-dependent protein serine/threonine kinase activity;protein kinase activity	GO:0006468	protein phosphorylation	GO:0005634	nucleus	N/A	N/A	GO:0006260;GO:0000278	DNA replication;mitotic cell cycle	2.7.11.22 (Cyclin-dependent kinase)	2.7.1.37 (2.7.11.12, 2.7.11.13, 2.7.11.21, 2.7.11.22, 2.7.11.24, 2.7.11.25,2.7.11.30 and 2.7.12.1);2.7.11.- (Protein-serine/threonine kinases.);2.7.11.22 (Cyclin-dependent kinase)	0	N/A	N/A	1391	4176	158210	9.88	IPR000719;IPR008271;IPR011009;IPR017441	Protein kinase domain;Serine/threonine-protein kinase, active site;Protein kinase-like domain superfamily;Protein kinase, ATP binding site	PF00069	Protein kinase domain	N/A	N/A	N/A	N/A	SM00220	Protein kinase domain	SSF56112	Protein kinase-like domain superfamily	N/A	N/A
PVP01_0934800	heat shock protein 70, putative	1016	1.77003	protein coding gene	55	0	N/A	N/A	GO:0005524;GO:0051082	ATP binding;unfolded protein binding	GO:0006457	protein folding	N/A	N/A	N/A	N/A	N/A	N/A	N/A	1.2.1.41 (Glutamate-5-semialdehyde dehydrogenase);1.3.1.74 (2-alkenal reductase (NAD(P)(+)));2.1.1.- (Methyltransferases.);2.4.2.- (Pentosyltransferases.);2.7.2.11 (Glutamate 5-kinase);3.6.1.3 (Deleted entry)	0	N/A	N/A	663	1992	73151	7.51	IPR012725;IPR013126;IPR018181;IPR029047;IPR029048;IPR043129	Chaperone DnaK;Heat shock protein 70 family;Heat shock protein 70, conserved site;Heat shock protein 70kD, peptide-binding domain superfamily;Heat shock protein 70kD, C-terminal domain superfamily;ATPase, nucleotide binding domain	PF00012	Heat shock protein 70 family	N/A	N/A	N/A	N/A	N/A	N/A	SSF100920;SSF100934;SSF53067	Heat shock protein 70kD, peptide-binding domain superfamily;Heat shock protein 70kD, C-terminal domain superfamily;ATPase, nucleotide binding domain	TIGR02350	Chaperone DnaK
PVP01_1334500	serine/threonine protein phosphatase PP1, putative	1012	1.76307	protein coding gene	56	0	GO:0072357;GO:0000164	PTW/PP1 phosphatase complex;protein phosphatase type 1 complex	GO:0016787;GO:0004722	hydrolase activity;protein serine/threonine phosphatase activity	N/A	N/A	GO:0005737;GO:0005634	cytoplasm;nucleus	N/A	N/A	GO:0006470	protein dephosphorylation	3.1.3.16 (Protein-serine/threonine phosphatase)	3.1.3.16 (Protein-serine/threonine phosphatase);3.1.3.53 ([Myosin-light-chain] phosphatase)	0	N/A	N/A	304	915	34904	5	IPR004843;IPR006186;IPR031675;IPR037979	Calcineurin-like phosphoesterase domain, ApaH type;Serine/threonine-specific protein phosphatase/bis(5-nucleosyl)-tetraphosphatase;Serine-threonine protein phosphatase, N-terminal;Serine/threonine-protein phosphatase PP1-alpha catalytic subunit	PF00149;PF16891	Calcineurin-like phosphoesterase domain, ApaH type;Serine-threonine protein phosphatase, N-terminal	N/A	N/A	N/A	N/A	SM00156	Serine/threonine-specific protein phosphatase/bis(5-nucleosyl)-tetraphosphatase	SSF56300	N/A	N/A	N/A
PVP01_1334600	60S ribosomal protein L10, putative	1011	1.76132	protein coding gene	55	0	GO:0005840	ribosome	GO:0003735	structural constituent of ribosome	GO:0006412	translation	N/A	N/A	N/A	N/A	N/A	N/A	N/A	N/A	0	N/A	N/A	219	660	25231	10.51	IPR001197;IPR016180;IPR018255;IPR036920	Ribosomal protein L10e;Ribosomal protein L10e/L16;Ribosomal protein L10e, conserved site;Ribosomal protein L10e/L16 superfamily	PF00252	Ribosomal protein L10e/L16	PIRSF005590	Ribosomal protein L10e	N/A	N/A	N/A	N/A	SSF54686	Ribosomal protein L10e/L16 superfamily	TIGR00279	Ribosomal protein L10e
PVP01_0616100	ookinete surface protein P25	1009	1.75784	protein coding gene	114	1	GO:0009986;GO:0016021;GO:0016020	cell surface;integral component of membrane;membrane	GO:0005509	calcium ion binding	N/A	N/A	N/A	N/A	N/A	N/A	N/A	N/A	N/A	N/A	1	NN: MNSYYSLFVFFLVQIALKYSKA	NN Sum: , NN D: , HMM Prob:	219	660	24484	4.72	IPR000742;IPR001881;IPR010423	EGF-like domain;EGF-like calcium-binding domain;Ookinete surface antigen, EGF domain	PF06247	Ookinete surface antigen, EGF domain	N/A	N/A	N/A	N/A	SM00179;SM00181	EGF-like calcium-binding domain;EGF-like domain	SSF57196	N/A	N/A	N/A
PVP01_0517100	14-3-3 protein, putative	1006	1.75261	protein coding gene	56	0	N/A	N/A	N/A	N/A	N/A	N/A	GO:0005634	nucleus	N/A	N/A	N/A	N/A	N/A	3.1.1.4 (Phospholipase A(2))	0	N/A	N/A	262	789	30221	4.56	IPR000308;IPR023409;IPR023410;IPR036815	14-3-3 protein;14-3-3 protein, conserved site;14-3-3 domain;14-3-3 domain superfamily	PF00244	14-3-3 domain	PIRSF000868	14-3-3 protein	N/A	N/A	SM00101	14-3-3 domain	SSF48445	14-3-3 domain superfamily	N/A	N/A
PVP01_1311000	polyubiquitin, putative	1003	1.74739	protein coding gene	56	0	N/A	N/A	GO:0005515	protein binding	N/A	N/A	GO:0009986;GO:0005737	cell surface;cytoplasm	N/A	N/A	GO:0000209;GO:0016567	protein polyubiquitination;protein ubiquitination	N/A	N/A	0	N/A	N/A	153	462	17227	7.21	IPR000626;IPR019954;IPR019956;IPR029071	Ubiquitin-like domain;Ubiquitin conserved site;Ubiquitin domain;Ubiquitin-like domain superfamily	PF00240	Ubiquitin-like domain	N/A	N/A	N/A	N/A	SM00213	Ubiquitin-like domain	SSF54236	Ubiquitin-like domain superfamily	N/A	N/A
PVP01_1014500	40S ribosomal protein S24, putative	998	1.73868	protein coding gene	55	0	GO:0005840	ribosome	GO:0003735	structural constituent of ribosome	GO:0006412	translation	N/A	N/A	N/A	N/A	N/A	N/A	N/A	N/A	0	N/A	N/A	133	402	15302	11.63	IPR001976;IPR012678;IPR018098	Ribosomal protein S24e;Ribosomal protein L23/L15e core domain superfamily;Ribosomal S24e conserved site	PF01282	Ribosomal protein S24e	N/A	N/A	N/A	N/A	N/A	N/A	SSF54189	Ribosomal protein L23/L15e core domain superfamily	N/A	N/A
PVP01_1423000	conserved Plasmodium protein, unknown function	993	1.72997	protein coding gene	133	2	N/A	N/A	N/A	N/A	N/A	N/A	N/A	N/A	N/A	N/A	N/A	N/A	N/A	N/A	0	N/A	N/A	3544	10635	389432	5.81	N/A	N/A	N/A	N/A	N/A	N/A	N/A	N/A	N/A	N/A	N/A	N/A	N/A	N/A
PVP01_0837700	serine/threonine protein kinase, putative	989	1.723	protein coding gene	57	0	N/A	N/A	GO:0005524;GO:0004672;GO:0004674	ATP binding;protein kinase activity;protein serine/threonine kinase activity	GO:0006468	protein phosphorylation	N/A	N/A	N/A	N/A	N/A	N/A	N/A	2.7.11.1 (Non-specific serine/threonine protein kinase);2.7.12.1 (Dual-specificity kinase)	0	N/A	N/A	1397	4194	159739	4.7	IPR000719;IPR008271;IPR011009;IPR017441	Protein kinase domain;Serine/threonine-protein kinase, active site;Protein kinase-like domain superfamily;Protein kinase, ATP binding site	PF00069	Protein kinase domain	N/A	N/A	N/A	N/A	SM00220	Protein kinase domain	SSF56112	Protein kinase-like domain superfamily	N/A	N/A
PVP01_1436300	conserved Plasmodium protein, unknown function	985	1.71603	protein coding gene	55	0	N/A	N/A	N/A	N/A	N/A	N/A	N/A	N/A	N/A	N/A	N/A	N/A	N/A	N/A	0	N/A	N/A	218	657	26346	10.01	N/A	N/A	N/A	N/A	N/A	N/A	N/A	N/A	N/A	N/A	N/A	N/A	N/A	N/A
PVP01_1222800	60S ribosomal protein L23, putative	984	1.71429	protein coding gene	91	1	GO:0005840	ribosome	GO:0003735	structural constituent of ribosome	GO:0006412	translation	GO:0022625	cytosolic large ribosomal subunit	N/A	N/A	N/A	N/A	N/A	3.6.1.1 (Inorganic diphosphatase)	0	N/A	N/A	139	420	14975	10.67	IPR000218;IPR036853	Ribosomal protein L14P;Ribosomal protein L14 superfamily	PF00238	Ribosomal protein L14P	N/A	N/A	N/A	N/A	SM01374	Ribosomal protein L14P	SSF50193	Ribosomal protein L14 superfamily	N/A	N/A
PVP01_1440500	endoplasmin, putative	980	1.70732	protein coding gene	113	1	N/A	N/A	GO:0005524;GO:0051082	ATP binding;unfolded protein binding	GO:0006457	protein folding	GO:0005783	endoplasmic reticulum	N/A	N/A	N/A	N/A	N/A	5.99.1.3 (Transferred entry: 5.6.2.2)	0	NN: MKLNRVIPCALLIGALLLSWVPQTFN	NN Sum: , NN D: , HMM Prob:	814	2445	93710	5.54	IPR001404;IPR003594;IPR019805;IPR020568;IPR020575;IPR036890;IPR037196	Heat shock protein Hsp90 family;Histidine kinase/HSP90-like ATPase;Heat shock protein Hsp90, conserved site;Ribosomal protein S5 domain 2-type fold;Heat shock protein Hsp90, N-terminal;Histidine kinase/HSP90-like ATPase superfamily;HSP90, C-terminal domain	PF00183;PF02518	Heat shock protein Hsp90 family;Histidine kinase/HSP90-like ATPase	PIRSF002583	Heat shock protein Hsp90 family	N/A	N/A	SM00387	Histidine kinase/HSP90-like ATPase	SSF110942;SSF54211;SSF55874	HSP90, C-terminal domain;Ribosomal protein S5 domain 2-type fold;Histidine kinase/HSP90-like ATPase superfamily	N/A	N/A
PVP01_0407200	40S ribosomal protein S26, putative	979	1.70557	protein coding gene	54	0	GO:0005840	ribosome	GO:0003735	structural constituent of ribosome	GO:0006412	translation	N/A	N/A	N/A	N/A	N/A	N/A	N/A	N/A	0	N/A	N/A	107	324	12525	11.57	IPR000892	Ribosomal protein S26e	PF01283	Ribosomal protein S26e	N/A	N/A	N/A	N/A	N/A	N/A	N/A	N/A	N/A	N/A
PVP01_1403700	40S ribosomal protein S7, putative	978	1.70383	protein coding gene	55	0	GO:0005840	ribosome	GO:0003735	structural constituent of ribosome	GO:0006412	translation	N/A	N/A	N/A	N/A	N/A	N/A	N/A	N/A	0	N/A	N/A	194	585	22553	10.51	IPR000554	Ribosomal protein S7e	PF01251	Ribosomal protein S7e	N/A	N/A	N/A	N/A	N/A	N/A	N/A	N/A	N/A	N/A
PVP01_0621300	conserved Plasmodium protein, unknown function	976	1.70035	protein coding gene	36	0	N/A	N/A	N/A	N/A	N/A	N/A	N/A	N/A	N/A	N/A	N/A	N/A	N/A	N/A	0	N/A	N/A	1901	5706	206605	9.91	N/A	N/A	N/A	N/A	N/A	N/A	N/A	N/A	N/A	N/A	N/A	N/A	N/A	N/A
PVP01_1262200	fructose 1,6-bisphosphate aldolase, putative	975	1.69861	protein coding gene	55	0	N/A	N/A	GO:0003824;GO:0004332	catalytic activity;fructose-bisphosphate aldolase activity	GO:0006096	glycolytic process	N/A	N/A	N/A	N/A	N/A	N/A	4.1.2.13 (Fructose-bisphosphate aldolase)	4.1.2.13 (Fructose-bisphosphate aldolase)	0	N/A	N/A	369	1110	39776	7.65	IPR000741;IPR029768	Fructose-bisphosphate aldolase, class-I;Fructose-bisphosphate aldolase class-I active site	PF00274	Fructose-bisphosphate aldolase, class-I	N/A	N/A	N/A	N/A	N/A	N/A	SSF51569	N/A	N/A	N/A
PVP01_1301800	trimethylguanosine synthase, putative	967	1.68467	protein coding gene	54	0	N/A	N/A	GO:0008168	methyltransferase activity	GO:0009452;GO:0001510	7-methylguanosine RNA capping;RNA methylation	N/A	N/A	N/A	N/A	N/A	N/A	N/A	N/A	0	N/A	N/A	1039	3120	121408	9.77	IPR019012;IPR029063	RNA cap guanine-N2 methyltransferase;S-adenosyl-L-methionine-dependent methyltransferase	PF09445	RNA cap guanine-N2 methyltransferase	N/A	N/A	N/A	N/A	N/A	N/A	SSF53335	S-adenosyl-L-methionine-dependent methyltransferase	N/A	N/A
PVP01_1321000	proliferation-associated protein 2g4, putative	963	1.6777	protein coding gene	53	0	N/A	N/A	N/A	N/A	N/A	N/A	N/A	N/A	N/A	N/A	N/A	N/A	N/A	3.4.11.- (Aminopeptidases.);3.4.11.18 (Methionyl aminopeptidase);3.4.11.9 (Xaa-Pro aminopeptidase)	0	N/A	N/A	379	1140	42552	7.6	IPR000994;IPR036005;IPR036390	Peptidase M24;Creatinase/aminopeptidase-like;Winged helix DNA-binding domain superfamily	PF00557	Peptidase M24	N/A	N/A	N/A	N/A	N/A	N/A	SSF46785;SSF55920	Winged helix DNA-binding domain superfamily;Creatinase/aminopeptidase-like	N/A	N/A
PVP01_1316100	PHD finger protein PHD2, putative	960	1.67247	protein coding gene	3	0	N/A	N/A	GO:0046872	metal ion binding	N/A	N/A	N/A	N/A	N/A	N/A	N/A	N/A	N/A	N/A	0	N/A	N/A	5608	16827	609999	9.41	IPR001965	Zinc finger, PHD-type	PF13771	N/A	N/A	N/A	N/A	N/A	SM00249	Zinc finger, PHD-type	N/A	N/A	N/A	N/A
PVP01_1112500	CUGBP Elav-like family member 1, putative	952	1.65854	protein coding gene	81	1	GO:1990904	ribonucleoprotein complex	GO:0003723;GO:0003676;GO:0005515	RNA binding;nucleic acid binding;protein binding	N/A	N/A	GO:0005737;GO:0005634	cytoplasm;nucleus	GO:0003723	RNA binding	N/A	N/A	N/A	N/A	0	N/A	N/A	513	1542	57444	5.9	IPR000504;IPR001202;IPR002343;IPR035979;IPR036020	RNA recognition motif domain;WW domain;Paraneoplastic encephalomyelitis antigen;RNA-binding domain superfamily;WW domain superfamily	PF00076;PF00397	RNA recognition motif domain;WW domain	N/A	N/A	N/A	N/A	SM00360;SM00456	RNA recognition motif domain;WW domain	SSF51045;SSF54928	WW domain superfamily;RNA-binding domain superfamily	N/A	N/A
PVP01_1423100	histone H2B variant, putative	951	1.65679	protein coding gene	108	2	GO:0000786;GO:0005634	nucleosome;nucleus	GO:0003677;GO:0046982	DNA binding;protein heterodimerization activity	N/A	N/A	N/A	N/A	N/A	N/A	N/A	N/A	N/A	N/A	0	N/A	N/A	123	372	13749	11.48	IPR000558;IPR007125;IPR009072	Histone H2B;Histone H2A/H2B/H3;Histone-fold	PF00125	Histone H2A/H2B/H3	N/A	N/A	N/A	N/A	SM00427	Histone H2B	SSF47113	Histone-fold	N/A	N/A
PVP01_1213900	sodium-dependent phosphate transporter, putative	946	1.64808	protein coding gene	57	0	GO:0016021;GO:0016020	integral component of membrane;membrane	GO:0005315;GO:0015293	inorganic phosphate transmembrane transporter activity;symporter activity	GO:0006817	phosphate ion transport	GO:0016021	integral component of membrane	N/A	N/A	N/A	N/A	N/A	N/A	10	N/A	N/A	626	1881	67433	9.1	IPR001204	Phosphate transporter	PF01384	Phosphate transporter	N/A	N/A	N/A	N/A	N/A	N/A	N/A	N/A	N/A	N/A
PVP01_1404700	conserved Plasmodium protein, unknown function	939	1.63589	protein coding gene	40	0	GO:0000123;GO:0005634	histone acetyltransferase complex;nucleus	N/A	N/A	GO:0016573	histone acetylation	N/A	N/A	N/A	N/A	N/A	N/A	N/A	N/A	0	N/A	N/A	8895	26688	1011351	9.79	IPR000403;IPR011009;IPR016024;IPR033317	Phosphatidylinositol 3-/4-kinase, catalytic domain;Protein kinase-like domain superfamily;Armadillo-type fold;Transcription-associated protein 1	PF00454	Phosphatidylinositol 3-/4-kinase, catalytic domain	N/A	N/A	N/A	N/A	N/A	N/A	SSF48371;SSF56112	Armadillo-type fold;Protein kinase-like domain superfamily	N/A	N/A
PVP01_0908100	polyadenylate-binding protein-interacting protein 1, putative	936	1.63066	protein coding gene	11	0	N/A	N/A	GO:0003723;GO:0005515	RNA binding;protein binding	N/A	N/A	N/A	N/A	GO:0003729	mRNA binding	N/A	N/A	N/A	N/A	0	N/A	N/A	3864	11595	401474	8.06	IPR003890;IPR016024	MIF4G-like, type 3;Armadillo-type fold	PF02854	MIF4G-like, type 3	N/A	N/A	N/A	N/A	SM00543	MIF4G-like, type 3	SSF48371	Armadillo-type fold	N/A	N/A
PVP01_0906600	conserved Apicomplexan protein, unknown function	931	1.62195	protein coding gene	55	0	N/A	N/A	N/A	N/A	N/A	N/A	GO:0005739	mitochondrion	GO:0003729	mRNA binding	N/A	N/A	N/A	N/A	1	N/A	N/A	266	801	30686	4.83	N/A	N/A	N/A	N/A	N/A	N/A	N/A	N/A	N/A	N/A	N/A	N/A	N/A	N/A
PVP01_1109600	calpain, putative	928	1.61672	protein coding gene	54	0	N/A	N/A	GO:0004198	calcium-dependent cysteine-type endopeptidase activity	GO:0006508	proteolysis	N/A	N/A	N/A	N/A	N/A	N/A	3.4.22.- (Cysteine endopeptidases.)	3.4.22.- (Cysteine endopeptidases.)	0	N/A	N/A	2127	6384	242733	9.94	IPR001300;IPR022682;IPR022683;IPR036213;IPR038765	Peptidase C2, calpain, catalytic domain;Peptidase C2, calpain, large subunit, domain III;Peptidase C2, calpain, domain III;Calpain large subunit, domain III superfamily;Papain-like cysteine peptidase superfamily	PF00648;PF01067	Peptidase C2, calpain, catalytic domain;Peptidase C2, calpain, large subunit, domain III	N/A	N/A	N/A	N/A	SM00230;SM00720	Peptidase C2, calpain, catalytic domain;Peptidase C2, calpain, domain III	SSF49758;SSF54001	Calpain large subunit, domain III superfamily;Papain-like cysteine peptidase superfamily	N/A	N/A
PVP01_1255700	E3 SUMO-protein ligase NSE2, putative	926	1.61324	protein coding gene	58	0	GO:0030915;GO:0005634	Smc5-Smc6 complex;nucleus	GO:0019789;GO:0016874;GO:0008270	SUMO transferase activity;ligase activity;zinc ion binding	GO:0000724	double-strand break repair via homologous recombination	N/A	N/A	N/A	N/A	N/A	N/A	6.3.2.- (Acid--amino-acid ligases (peptide synthases).)	2.3.2.27 (RING-type E3 ubiquitin transferase);6.3.2.- (Acid--amino-acid ligases (peptide synthases).)	0	N/A	N/A	232	699	27458	5.46	IPR004181;IPR026846	Zinc finger, MIZ-type;E3 SUMO-protein ligase Nse2 (Mms21)	PF11789	Zinc finger, MIZ-type	N/A	N/A	N/A	N/A	N/A	N/A	SSF57850	N/A	N/A	N/A
[truncated: 4,570 more rows]
